# Supplementary material for: Dynamic Expansion and Functional Evolutionary Profiles of Plant Conservative Gene Family SBP-Box in Twenty Two Flowering Plants and the Origin of miR156
Source: Biomolecules. 2020 May 13;10(5):757. doi: 10.3390/biom10050757 (PMC7277735; doi:10.3390/biom10050757)
Supplement: Supplementary file 1 [file biomolecules-10-00757-s001.zip]

Archive with 11 entries (10 files):
- Supplementary Materials/
- Supplementary Materials/Figure S1.pdf
- Supplementary Materials/Figure S2.pdf
- Supplementary Materials/Figure S3.pdf
- Supplementary Materials/Figure S4.pdf
- Supplementary Materials/Figure S5.pdf
- Supplementary Materials/Figure S6.pdf
- Supplementary Materials/Figure S7.pdf
- Supplementary Materials/Figure S8.pdf
- Supplementary Materials/Figure S9.pdf
- Supplementary Materials/Supplementary_Tables.xlsx
