# Supplementary material for: Dynamic Expansion and Functional Evolutionary Profiles of Plant Conservative Gene Family SBP-Box in Twenty Two Flowering Plants and the Origin of miR156
Source: Biomolecules. 2020 May 13;10(5):757. doi: 10.3390/biom10050757 (PMC7277735; doi:10.3390/biom10050757)
Supplement: Supplementary file 1 [file biomolecules-10-00757-s001.zip › Supplementary Materials/Supplementary_Tables.xlsx]

## Sheet: Table S1
Table S1. The basic information of SBP genes from 22 species.
ID	Chromosome	Start	End	Strand	Gene ID	Gene symbol	Length (aa)	Weight	Pi
AcSBP1	NC_033621.1	24282976	24287508	+	109713492	LOC109713492	361	39688.1	8.58
AcSBP2	NC_033622.1	17175696	17182067	+	109705175	LOC109705175	1112	121921	7.89
AcSBP3	NC_033623.1	14947648	14952277	+	109707308	LOC109707308	373	40260.8	8.97
AcSBP4	NC_033623.1	14955107	14956683	-	109708104	LOC109708104	387	41274.2	7.64
AcSBP5	NC_033624.1	229546	236450	-	109709473	LOC109709473	988	110728	6.15
AcSBP6	NC_033624.1	332514	339420	+	109709604	LOC109709604	988	110773	6.15
AcSBP7	NC_033624.1	10741239	10757043	-	109708781	LOC109708781	833	92859.4	6.12
AcSBP8	NC_033625.1	4403008	4407844	+	109709862	LOC109709862	368	40356.3	8.67
AcSBP9	NC_033626.1	14303424	14308214	-	109712231	LOC109712231	396	42392.8	8.94
AcSBP10	NC_033627.1	13070582	13072775	-	109712664	LOC109712664	209	22651	9.41
AcSBP11	NC_033632.1	139179	145615	+	109718273	LOC109718273	974	108130	6.45
AcSBP12	NC_033637.1	4912303	4916764	-	109722656	LOC109722656	372	39747.4	6.7
AcSBP13	NC_033639.1	9007695	9011608	+	109725128	LOC109725128	486	52420.4	6.62
AcSBP14	NC_033639.1	9432252	9436958	-	109724865	LOC109724865	408	43768.8	9.11
AcSBP15	NC_033640.1	4491493	4494489	+	109725468	LOC109725468	426	47358.6	8.94
AcSBP16	NC_033640.1	10615339	10618249	-	109725702	LOC109725702	383	39394.4	9.07
AcSBP17	NC_033643.1	3561481	3571421	+	109727947	LOC109727947	995	109537	6.05
AtSPL10	NC_003070.9	9505112	9508542	-	839626	SPL10	396	44159.1	7.94
AtSPL11	NC_003070.9	9500892	9504023	+	839625	SPL11	393	43864	8.35
AtSPL14	NC_003070.9	7324471	7329441	+	838692	SPL14	1035	114814	8.71
AtSPL16	NC_003070.9	28734207	28738967	+	843991	AT1G76580	988	109849	8.78
AtSPL4	NC_003070.9	19806263	19807705	+	841749	SPL4	174	20119.6	9.69
AtSPL6	NC_003070.9	26005068	26007368	+	843248	SPL6	405	45952.8	7.6
AtSPL8	NC_003070.9	365165	367443	+	839275	SPL8	333	36827.1	9.01
AtSPL1	NC_003071.7	19336653	19340869	+	819321	SPL1	881	98459.9	5.55
AtSPL3	NC_003071.7	14305001	14306072	+	817948	SPL3	131	15304	8.23
AtSPL9	NC_003071.7	17587169	17589671	+	818820	SPL9	375	40846.6	8.4
AtSPL12	NC_003074.8	22165580	22169984	-	825173	SPL12	927	104142	5.85
AtSPL15	NC_003074.8	21444243	21446035	-	824961	SPL15	354	39672.4	9.11
AtSPL5	NC_003074.8	5140365	5142323	-	820758	SPL5	181	20991.5	9.82
AtSPL13	NC_003076.8	20582083	20584721	-	835126	SPL13A	359	39108.4	8.03
AtSPL13	NC_003076.8	20615565	20618063		835138	SPL13B	359	39108.4	8.03
AtSPL2	NC_003076.8	17360287	17363880	-	834345	SPL2	419	46860.4	8.85
AtSPL7	NC_003076.8	6275895	6280681	+	832001	SPL7	801	89617.4	6.39
BdSBP1	NC_016131.3	1854930	1861523	+	100835193	LOC100835193	962	105094	5.44
BdSBP2	NC_016131.3	21768975	21771791	+	100843215	LOC100843215	192	20049.3	9.92
BdSBP3	NC_016131.3	26968938	26972035	+	100826815	LOC100826815	416	44743.7	9.05
BdSBP4	NC_016132.3	9498707	9504312	+	100824494	LOC100824494	887	98502.5	7.96
BdSBP5	NC_016132.3	23660682	23671445	-	100843550	LOC100843550	849	92840.3	5.69
BdSBP6	NC_016132.3	56652135	56656415	+	100823756	LOC100823756	395	41667.1	9.1
BdSBP10	NC_016133.3	42009939	42013818	-	100836973	LOC100836973	391	40509.6	9.16
BdSBP12	NC_016133.3	42177408	42183003	+	100826889	LOC100826889	1126	122963	6.92
BdSBP13	NC_016133.3	42950663	42955799	+	100844798	LOC100844798	425	44358.1	7.11
BdSBP7	NC_016133.3	2290796	2295650	-	100827905	LOC100827905	485	52242	8.34
BdSBP8	NC_016133.3	3905875	3909619	+	100823377	LOC100823377	329	35413.6	9.31
BdSBP9	NC_016133.3	4079443	4082703	+	100829401	LOC100829401	484	52083.9	6.62
BdSBP14	NC_016134.3	21415607	21423258	+	100843099	LOC100843099	396	42421.6	9.18
BdSBP15	NC_016134.3	39371284	39375013	-	100824643	LOC100824643	407	42510.6	7.8
BdSBP16	NC_016134.3	40115189	40120943	+	100842906	LOC100842906	421	44677.1	7.22
BdSBP17	NC_016135.3	21070139	21074004	+	100823130	LOC100823130	360	37889.8	9.55
BdSBP18	NC_016135.3	26402766	26406896	-	100841788	LOC100841788	420	45811.3	7.51
BrSBP2	NC_024795.1	24021290	24022221	+	103840895	LOC103840895	176	20441.9	9.63
BrSBP3	NC_024796.1	4576563	4581311	+	103851198	LOC103851198	781	87396.9	7.61
BrSBP4	NC_024796.1	11273855	11275660	+	103852554	LOC103852554	326	37072.3	8.99
BrSBP5	NC_024796.1	14220598	14225033	+	103853034	LOC103853034	1003	110630	8.31
BrSBP6	NC_024797.1	6913564	6915755	+	103857275	LOC103857275	342	37435.4	8.34
BrSBP7	NC_024797.1	7932927	7933704	+	103857508	LOC103857508	137	15994.5	6.02
BrSBP10	NC_024798.1	17748908	17751479	+	103865930	LOC103865930	363	39785.7	8.13
BrSBP8	NC_024798.1	1675810	1677465	+	103863019	LOC103863019	309	34533.6	9.34
BrSBP9	NC_024798.1	15037375	15038177	+	103865301	LOC103865301	141	16483	6.25
BrSBP11	NC_024799.1	1325194	1327829	+	103866616	LOC103866616	369	40060.1	8.92
BrSBP12	NC_024799.1	5668682	5669574	-	103867507	LOC103867507	150	17408.3	8.17
BrSBP13	NC_024799.1	10520854	10527582	-	103868453	LOC103868453	183	21088.7	9.55
BrSBP14	NC_024799.1	20026741	20028135	+	103869942	LOC103869942	179	20724.2	9.55
BrSBP15	NC_024800.1	712651	714370	-	103871144	LOC103871144	190	21864.5	9.77
BrSBP16	NC_024800.1	8555967	8560808	+	103872891	LOC103872891	1031	113993	8.48
BrSBP17	NC_024800.1	25722508	25725894	+	103827978	LOC103827978	493	55231.9	8.35
BrSBP18	NC_024801.1	7003758	7006502	+	103829068	LOC103829068	374	41575.4	7.99
BrSBP19	NC_024801.1	7006791	7009401	-	103829069	LOC103829069	390	43666.6	8.71
BrSBP20	NC_024801.1	12513092	12514706	-	103830125	LOC103830125	323	36057.2	9.33
BrSBP21	NC_024801.1	18252436	18254068	+	103831318	LOC103831318	301	34231.1	8.94
BrSBP22	NC_024801.1	21125321	21129666	+	103832120	LOC103832120	993	109324	8.84
BrSBP23	NC_024802.1	17252389	17255106	+	103835406	LOC103835406	367	41070.3	6.02
BrSBP24	NC_024803.1	12611120	12613818	+	103839042	LOC103839042	329	36749.9	9.04
BrSBP25	NC_024803.1	12614084	12615949	-	103839045	LOC103839045	365	40783.6	9.02
BrSBP26	NC_024803.1	14029077	14033629	+	103839253	LOC103839253	390	43605.6	8.43
BrSBP27	NC_024803.1	37099495	37101578	+	103843824	LOC103843824	334	37140.8	9.01
BrSBP28	NC_024804.1	4832253	4834433	-	103844692	LOC103844692	328	36559.1	8.85
BrSBP29	NC_024804.1	11000517	11005087	-	103845803	LOC103845803	796	89081.5	6.59
BrSBP1	NW_008742797.1	8958	13008	-	103849484	LOC103849484	890	99139.6	5.89
CaSBP1	NC_029977.1	170078839	170083414	+	107839544	LOC107839544	463	50303.1	9.05
CaSBP2	NC_029977.1	180678139	180686490	-	107840523	LOC107840523	1007	111534	5.66
CaSBP3	NC_029977.1	204024075	204033664	-	107842049	LOC107842049	797	89226.5	6.47
CaSBP5	NC_029977.1	226578542	226585199	-	107844642	LOC107844642	290	33209.5	9.18
CaSBP11	NC_029978.1	135908051	135910181	-	107859362	LOC107859362	144	16646.6	8.57
CaSBP12	NC_029979.1	149502186	149520244	-	107863671	LOC107863671	369	39489.1	8.62
CaSBP13	NC_029981.1	204949420	204957921	-	107871232	LOC107871232	983	108666	7.49
CaSBP14	NC_029983.1	198524099	198527142	-	107877318	LOC107877318	183	20791.8	9.62
CaSBP15	NC_029983.1	215640028	215657460	-	107877398	LOC107877398	169	19773.6	8.77
CaSBP4	NC_029986.1	203268096	203272521	-	107843938	LOC107843938	367	39571.8	8.83
CaSBP6	NC_029986.1	42052483	42057921	-	107845548	LOC107845548	507	55174.8	9.04
CaSBP7	NC_029986.1	19264644	19268393	-	107845602	LOC107845602	140	16184	7
CaSBP8	NC_029986.1	65316982	65320645	-	107845883	LOC107845883	299	33709.9	8.81
CaSBP9	NC_029987.1	205014012	205019777	-	107848101	LOC107848101	548	60194.5	7.26
CaSBP10	NW_015961806.1	16211	22875	+	107856936	LOC107856936	314	34439.4	9.16
CcSBP12	NC_033804.1	1360250	1373154	+	109809676	LOC109809676	453	49694.2	7.14
CcSBP20	NC_033805.1	8127110	8135126	+	109815860	LOC109815860	756	84302	6.36
CcSBP6	NC_033806.1	15527814	15532321	-	109796601	LOC109796601	347	37421.6	8.9
CcSBP7	NC_033806.1	4333689	4338553	+	109797843	LOC109797843	373	41033.8	8.88
CcSBP8	NC_033809.1	15427566	15428393	+	109800473	LOC109800473	133	15243.3	9.5
CcSBP10	NC_033814.1	31961137	31965939	-	109808214	LOC109808214	545	59832.5	6.9
CcSBP11	NC_033814.1	33212111	33216036	+	109809196	LOC109809196	364	40459.6	8.55
CcSBP13	NC_033814.1	25246328	25254587	+	109809856	LOC109809856	1015	112614	5.95
CcSBP9	NC_033814.1	43046679	43053379	-	109807820	LOC109807820	1031	113391	8.21
CcSBP14	NW_017984063.1	807123	809463	-	109810441	LOC109810441	215	24542.8	9.3
CcSBP15	NW_017984067.1	349533	355066	+	109810682	LOC109810682	448	49907	6.32
CcSBP16	NW_017984123.1	497695	501945	-	109813306	LOC109813306	508	55470.6	6.06
CcSBP17	NW_017984164.1	94768	97228	+	109814571	LOC109814571	138	16082.6	6.39
CcSBP18	NW_017984177.1	188733	200769	-	109814864	LOC109814864	1037	114801	6.93
CcSBP19	NW_017984207.1	321551	323196	-	109815574	LOC109815574	211	23564.2	8.91
CcSBP21	NW_017984250.1	293681	297217	+	109816441	LOC109816441	388	42130.8	8.57
CcSBP22	NW_017984268.1	272749	278588	+	109816797	LOC109816797	1000	111145	8.29
CcSBP23	NW_017984358.1	151460	153237	+	109818296	LOC109818296	192	21434.8	9.22
CcSBP1	NW_017984549.1	60703	62526	+	109788641	LOC109788641	142	16620.2	6
CcSBP2	NW_017984564.1	90712	95091	+	109788777	LOC109788777	277	30927.7	8.7
CcSBP3	NW_017984577.1	72580	75367	-	109788859	LOC109788859	332	36601.3	8.86
CcSBP4	NW_017985096.1	25426	34140	+	109791636	LOC109791636	327	35755.6	8.91
CcSBP5	NW_017985888.1	17343	22316	+	109793190	LOC109793190	367	39169.6	9.45
CsSBP36	NC_025685.1	6680038	6681579	-	104779950	LOC104779950	181	21142.7	9.6
CsSBP9	NC_025686.1	15182208	15184697	-	104725289	LOC104725289	366	39963.3	7.15
CsSBP23	NC_025687.1	72986	75517	-	104758307	LOC104758307	334
CsSBP33	NC_025687.1	9544722	9549478	+	104776222	LOC104776222	1057	116723	8.62
CsSBP34	NC_025687.1	12584158	12587165	+	104776783	LOC104776783	395	44160	8.65
CsSBP35	NC_025687.1	26696371	26697749	+	104778245	LOC104778245	185	21185.7	9.88
CsSBP37	NC_025688.1	21730564	21732404	-	104781700	LOC104781700	350	39001.5	8.99
CsSBP38	NC_025688.1	27041768	27044124	+	104782718	LOC104782718	368	39943.8	8.08
CsSBP39	NC_025688.1	29659552	29675967	+	104783295	LOC104783295	855	95015.3	5.91
CsSBP40	NC_025689.1	498780	503828	-	104784595	LOC104784595	942	104398	5.74
CsSBP41	NC_025689.1	2966877	2969232	-	104785154	LOC104785154	372	40361.3	8.36
CsSBP42	NC_025689.1	8417340	8418152	-	104786176	LOC104786176	142	16593.2	5.63
CsSBP43	NC_025689.1	30869071	30871604	+	104787972	LOC104787972	421	47490.6	6.35
CsSBP44	NC_025690.1	18106876	18108743	-	104792086	LOC104792086	359	40077.8	8.98
CsSBP45	NC_025690.1	23342587	23344946	+	104793140	LOC104793140	368	40055.9	8.56
CsSBP1	NC_025691.1	2122853	2128196	+	104699910	LOC104699910	916	102481	5.97
CsSBP2	NC_025691.1	2937627	2938461	-	104700055	LOC104700055	141	16575.3	5.64
CsSBP3	NC_025691.1	19294620	19298221	+	104701541	LOC104701541	483	54270.4	6.2
CsSBP4	NC_025691.1	24767546	24772423	+	104702428	LOC104702428	1046	115015	8.69
CsSBP5	NC_025692.1	4863338	4868007	+	104706198	LOC104706198	817	90947.5	6.32
CsSBP6	NC_025693.1	26960077	26961987	-	104712477	LOC104712477	338	37805.4	9.12
CsSBP7	NC_025693.1	30864829	30869725	+	104713324	LOC104713324	1042	114702	8.55
CsSBP10	NC_025695.1	39153286	39155858	-	104725569	LOC104725569	366	40118.5	6.83
CsSBP8	NC_025695.1	34633073	34636588	+	104725141	LOC104725141	428	47674.1	8.8
CsSBP11	NC_025697.1	8207850	8212631	+	104735940	LOC104735940	816	90914.5	6.32
CsSBP12	NC_025698.1	10179172	10183434	+	104740795	LOC104740795	1050	115918	8.58
CsSBP13	NC_025698.1	13551751	13555058	-	104741345	LOC104741345	396	44132.3	8.83
CsSBP14	NC_025698.1	29280284	29281771	+	104742823	LOC104742823	186	21368	9.93
CsSBP15	NC_025699.1	7178372	7180382	-	104745820	LOC104745820	181	21090.7	9.72
CsSBP16	NC_025700.1	2125711	2129635	+	104749338	LOC104749338	904	101114	5.95
CsSBP17	NC_025700.1	2866933	2867975	-	104749478	LOC104749478	135	15730.4	6.33
CsSBP18	NC_025700.1	16139650	16142137	+	104750746	LOC104750746	421	47430.4	6.22
CsSBP19	NC_025700.1	20816388	20822450	+	104751555	LOC104751555	1046	115601	8.67
CsSBP20	NC_025701.1	9803033	9808940	+	104756456	LOC104756456	1056	116617	8.73
CsSBP21	NC_025701.1	13496655	13499648	+	104757056	LOC104757056	396	44220	8.75
CsSBP22	NC_025701.1	13503171	13506244	-	104757057	LOC104757057	397	44244.3	8.38
CsSBP24	NC_025701.1	32544142	32545462	+	104758654	LOC104758654	180	20718.2	9.55
CsSBP25	NC_025701.1	679078	680618	+	104759048	LOC104759048	209	22895.3	10
CsSBP26	NC_025702.1	5569305	5573942	+	104760627	LOC104760627	429	47826.3	8.89
CsSBP27	NC_025702.1	5569305	5573942	+	104760627	LOC104760627	429	47826.3	8.89
CsSBP28	NC_025702.1	10781494	10784020	-	104761048	LOC104761048	366	39972.3	7.15
CsSBP29	NC_025703.1	7379088	7381145	-	104765351	LOC104765351	181	21126.7	9.72
CsSBP30	NC_025704.1	9529132	9533969	+	104770225	LOC104770225	823	91696.5	6.47
CsSBP31	NC_025704.1	22856820	22860928	-	104771470	LOC104771470	429	47965.3	8.58
CsSBP32	NW_010921733.1	803	6017	+	104773541	LOC104773541	202	22369.9	10
EgSBP5	NC_025993.1	32536200	32538671	+	105050687	LOC105050687	181	19920.1	9.72
EgSBP10	NC_025994.1	57699657	57736720	-	105039790	LOC105039790	834	92715.9	5.49
EgSBP6	NC_025994.1	34072462	34097152	-	105038812	LOC105038812	394	42576.3	6.8
EgSBP7	NC_025994.1	47343130	47345985	+	105039279	LOC105039279	396	42896.8	8.97
EgSBP8	NC_025994.1	49298041	49308387	-	105039362	LOC105039362	468	50582	8.79
EgSBP9	NC_025994.1	51334325	51338367	-	105039459	LOC105039459	367	39442.9	8.85
EgSBP11	NC_025995.1	43466564	43474635	+	105042144	LOC105042144	393	43111	7.18
EgSBP12	NC_025996.1	44771178	44778635	+	105043657	LOC105043657	366	39671	8.87
EgSBP13	NC_025996.1	44784606	44786279	-	105043658	LOC105043658	367	39225.8	9.21
EgSBP14	NC_025999.1	26395343	26411804	+	105049005	LOC105049005	398	43629.7	6.91
EgSBP15	NC_026000.1	2708330	2714396	+	105049373	LOC105049373	1066	117486	7.89
EgSBP16	NC_026000.1	9521013	9532824	+	105049697	LOC105049697	397	43747.9	8.57
EgSBP17	NC_026000.1	27695985	27703146	+	105050210	LOC105050210	376	39226.7	9.34
EgSBP18	NC_026000.1	31095711	31098460	+	105050386	LOC105050386	403	43629.7	9.29
EgSBP19	NC_026000.1	31845045	31857124	-	105050427	LOC105050427	461	50101.5	8.57
EgSBP20	NC_026000.1	32766255	32769525	+	105050485	LOC105050485	367	39291.9	9.05
EgSBP21	NC_026002.1	19931037	19937421	+	105052876	LOC105052876	1093	120263	6.99
EgSBP22	NC_026003.1	22506253	22517939	+	105053992	LOC105053992	364	39773.5	8.79
EgSBP23	NC_026003.1	22526371	22527886	-	105054338	LOC105054338	364	38640	8.91
EgSBP24	NC_026006.1	22285954	22333261	+	105057852	LOC105057852	860	96043.7	5.57
EgSBP1	NW_011550905.1	487410	501320	+	105059753	LOC105059753	997	109508	7.49
EgSBP2	NW_011550922.1	1285367	1293873	+	105061255	LOC105061255	449	48174	9.3
EgSBP3	NW_011550926.1	1946154	1959984	-	105061372	LOC105061372	1030	113021	6.64
EgSBP4	NW_011550935.1	440252	442944	-	105061560	LOC105061560	178	20029.1	8.91
MaSBP2	NC_025203.1	7614132	7625575	-	103969425	LOC103969425	996	110439	5.83
MaSBP3	NC_025203.1	8779457	8780946	+	103970636	LOC103970636	215	23746.5	9.24
MaSBP6	NC_025203.1	11036897	11040020	+	103973273	LOC103973273	393	42562.5	6.5
MaSBP9	NC_025203.1	14548929	14550237	-	103975761	LOC103975761	318	34276.4	8.56
MaSBP10	NC_025204.1	3541550	3547375	+	103976867	LOC103976867	464	50694.8	9.13
MaSBP11	NC_025204.1	625206	627357	-	103977402	LOC103977402	326	35598.7	9.25
MaSBP12	NC_025204.1	6593823	6605628	-	103977730	LOC103977730	910	102406	5.92
MaSBP13	NC_025204.1	8300439	8306714	-	103977901	LOC103977901	367	38746	8.99
MaSBP14	NC_025204.1	27243079	27248488	+	103978633	LOC103978633	469	51391.3	8.63
MaSBP15	NC_025204.1	25028069	25037532	-	103978914	LOC103978914	986	109005	5.68
MaSBP16	NC_025204.1	24505647	24513861	-	103978986	LOC103978986	794	89085.7	5.95
MaSBP17	NC_025205.1	1225497	1229893	+	103980350	LOC103980350	368	38961.6	9.26
MaSBP18	NC_025205.1	3165805	3167524	+	103980472	LOC103980472	308	33533.9	9.16
MaSBP19	NC_025205.1	4424503	4429957	+	103980709	LOC103980709	471	51598.7	9.45
MaSBP20	NC_025205.1	9241902	9248042	+	103981275	LOC103981275	425	46892.5	9.14
MaSBP21	NC_025205.1	14222186	14226380	+	103981777	LOC103981777	339	36978.9	8.39
MaSBP22	NC_025205.1	29806097	29807948	+	103982103	LOC103982103	171	18981	9.48
MaSBP23	NC_025205.1	27163297	27164592	-	103982449	LOC103982449	317	34496.8	8.6
MaSBP24	NC_025205.1	24338450	24339860	+	103983447	LOC103983447	328	35664.3	9.19
MaSBP25	NC_025205.1	23671454	23672393	+	103983469	LOC103983469	187	20708.9	9.67
MaSBP26	NC_025205.1	21178927	21180911	+	103983496	LOC103983496	356	39557.8	6.9
MaSBP27	NC_025206.1	9644928	9648866	+	103984850	LOC103984850	969	105604	5.37
MaSBP28	NC_025206.1	24614998	24620868	+	103985486	LOC103985486	456	49860.3	9.1
MaSBP29	NC_025206.1	24376283	24381899	-	103985515	LOC103985515	1091	120693	7.88
MaSBP30	NC_025206.1	24129101	24140564	-	103985543	LOC103985543	456	50513.3	9.1
MaSBP31	NC_025206.1	26224131	26227806	-	103986033	LOC103986033	391	42337.2	6.69
MaSBP32	NC_025206.1	27822512	27831085	-	103986266	LOC103986266	989	109912	6.45
MaSBP33	NC_025206.1	27548394	27555299	-	103986495	LOC103986495	796	90039.2	5.79
MaSBP34	NC_025207.1	4064391	4066854	+	103987084	LOC103987084	369	39952.8	7.65
MaSBP35	NC_025207.1	19179253	19181792	+	103988781	LOC103988781	375	39726	8.03
MaSBP36	NC_025207.1	28013701	28015138	-	103989819	LOC103989819	273	29959.6	6.79
MaSBP37	NC_025207.1	34072595	34081997	-	103989998	LOC103989998	438	48339	8.69
MaSBP38	NC_025208.1	3754471	3756135	-	103990590	LOC103990590	343	37747.3	9.61
MaSBP39	NC_025208.1	1557724	1563931	+	103990879	LOC103990879	377	40222.5	9.07
MaSBP40	NC_025208.1	7101912	7104187	-	103991186	LOC103991186	372	41044.1	8.56
MaSBP41	NC_025208.1	23609653	23612989	-	103992382	LOC103992382	363	38546.9	9.5
MaSBP42	NC_025208.1	23709971	23715731	+	103992394	LOC103992394	1098	121342	6.68
MaSBP43	NC_025208.1	25329154	25334445	-	103992589	LOC103992589	400	43381.4	8.22
MaSBP44	NC_025209.1	28172520	28179352	+	103995173	LOC103995173	473	51982.8	8.83
MaSBP45	NC_025209.1	29385941	29393183	+	103996265	LOC103996265	367	39081.3	8.64
MaSBP46	NC_025210.1	1056692	1060964	+	103996686	LOC103996686	392	42679.1	8.11
MaSBP47	NC_025210.1	9198083	9204794	-	103997908	LOC103997908	458	50116.1	9.14
MaSBP48	NC_025210.1	12017871	12031450	+	103998221	LOC103998221	820	91832.7	5.54
MaSBP49	NC_025210.1	23630401	23638172	-	103998484	LOC103998484	356	37801	9.01
MaSBP50	NC_025210.1	27378054	27380391	+	103998665	LOC103998665	343	36833.4	8.68
MaSBP51	NC_025210.1	28087899	28092804	-	103998740	LOC103998740	440	48559	8.06
MaSBP52	NC_025210.1	31878643	31882302	+	103999214	LOC103999214	369	39364	8.48
MaSBP53	NC_025210.1	33053664	33055783	-	103999356	LOC103999356	381	41601.5	8.89
MaSBP1	NC_025211.1	28102576	28108924	+	103969039	LOC103969039	443	48956.8	9.08
MaSBP54	NC_025211.1	9936267	9945621	-	103999844	LOC103999844	458	50522.7	9.08
MaSBP4	NC_025212.1	20671543	20675913	+	103972584	LOC103972584	372	41177.4	9.22
MaSBP5	NW_008991512.1	49933	63395	-	103973244	LOC103973244	399	43575.7	6.93
MaSBP7	NW_008991533.1	281847	288413	-	103973461	LOC103973461	401	44054.3	6.9
MaSBP8	NW_008993836.1	27593	29905	-	103974747	LOC103974747	355	38548.9	5.8
MdSBP13	NC_024239.1	13277899	13283978	+	103427896	LOC103427896	1074	118818	7.06
MdSBP14	NC_024241.1	27303093	27305105	-	103430695	LOC103430695	191	21232.4	9.08
MdSBP15	NC_024243.1	4576180	4578811	+	103434819	LOC103434819	203	23367.7	8.27
MdSBP16	NC_024244.1	362028	368635	-	103436692	LOC103436692	1038	115178	8.53
MdSBP17	NC_024244.1	22023722	22027120	-	103437909	LOC103437909	490	53472.8	7.93
MdSBP33	NC_024244.1	17137064	17140410	-	103437522	SPL2	415	45398.5	8.94
MdSBP34	NC_024244.1	17137064	17140410	-	103437522	SPL2	415	45398.5	8.94
MdSBP18	NC_024245.1	9408612	9411005	+	103439023	LOC103439023	347	38651.8	8.63
MdSBP19	NC_024245.1	9478749	9482966	+	103439024	LOC103439024	425	47175.4	8.31
MdSBP20	NC_024247.1	32918146	32919941	-	103444443	LOC103444443	188	21081.8	9.55
MdSBP32	NC_024247.1	699865	702043	+	103442122	SPL11	313	35346.2	9.05
MdSBP21	NC_024248.1	28121154	28123058	+	103446386	LOC103446386	168	19053.6	5.71
MdSBP22	NC_024249.1	28783146	28785096	+	103448708	LOC103448708	189	21263.7	9.31
MdSBP23	NC_024251.1	3754192	3758823	+	103451748	LOC103451748	508	56436.8	7.56
MdSBP24	NC_024251.1	8419893	8424647	+	103452163	LOC103452163	478	52844.3	8.03
MdSBP25	NC_024251.1	11589443	11595661	+	103452626	LOC103452626	1021	112720	6.74
MdSBP26	NC_024251.1	11596893	11603158	+	103452627	LOC103452627	985	109562	6.13
MdSBP27	NC_024251.1	13205760	13212438	-	103452740	LOC103452740	982	109126	6.14
MdSBP28	NC_024251.1	13213738	13220513	-	103452741	LOC103452741	1029	113615	7.11
MdSBP29	NC_024251.1	16731607	16740826	-	103453030	LOC103453030	776	86344.2	6.03
MdSBP30	NC_024252.1	7323782	7327587	-	103454268	LOC103454268	381	40837.2	9.53
MdSBP31	NC_024252.1	21498898	21501980	-	103454983	LOC103454983	412	44981.4	8.69
MdSBP1	NC_024254.1	2349514	2353720	+	103402804	LOC103402804	508	56010.7	8.03
MdSBP2	NC_024254.1	6382236	6386722	-	103403173	LOC103403173	475	52095.1	6.66
MdSBP3	NC_024254.1	6526918	6528502	+	103403185	LOC103403185	309	34874.4	9.38
MdSBP4	NC_024254.1	13339472	13344971	-	103403802	LOC103403802	815	91546.7	6.02
MdSBP5	NC_024255.1	604729	607315	-	103404181	LOC103404181	339	38235.2	9.06
MdSBP6	NC_024255.1	19387971	19389493	-	103405646	LOC103405646	163	18652.2	9.48
MdSBP7	NW_007545137.1	1641896	1644035	-	103408855	LOC103408855	203	23367.7	8.27
MdSBP8	NW_007545190.1	2974731	2978131	-	103409770	LOC103409770	490	53472.8	7.93
MdSBP9	NW_007545542.1	1761153	1763165	+	103419028	LOC103419028	191	21232.4	9.08
MdSBP10	NW_007545766.1	3714401	3719032	-	103423785	LOC103423785	508	56454.6	7.27
MdSBP11	NW_007545863.1	1021818	1024114	-	103425662	LOC103425662	346	38540.8	5.41
MdSBP12	NW_007545879.1	1404609	1406057	-	103426132	LOC103426132	163	18652.2	9.48
MtSBP1	NC_016407.2	38604282	38611936	+	11412439	MTR_1g086250	1003	111555	5.8
MtSBP2	NC_016407.2	12692334	12698670	+	11419827	MTR_1g035010	1003	111688	7.53
MtSBP8	NC_016407.2	22678198	22682537	-	25483499	MTR_1g053715	350	38267.6	9.12
MtSBP10	NC_016408.2	32971840	32974296	-	25487309	MTR_2g078770	171	19628.9	8.64
MtSBP11	NC_016408.2	25606881	25611792	+	25488431	MTR_2g461920	539	59024.1	6.49
MtSBP6	NC_016408.2	3964615	3967481	+	11438830	MTR_2g014200	143	16784.4	6.45
MtSBP9	NC_016408.2	20453789	20462574	+	25486629	MTR_2g046550	1025	112971	6.38
MtSBP3	NC_016409.2	45410078	45413482	+	11431176	MTR_3g099080	376	41747.4	6.75
MtSBP7	NC_016409.2	38492623	38497369	+	11441057	MTR_3g085180	434	47989.1	8.59
MtSBP12	NC_016410.2	35174504	35179012	-	25493121	MTR_4g088555	144	16950.6	6.66
MtSBP13	NC_016410.2	45646472	45650584	-	25493905	MTR_4g109770	470	52323	6.16
MtSBP14	NC_016413.2	9871981	9875095	+	25497774	MTR_7g028740	367	40921.7	8.46
MtSBP15	NC_016413.2	15012335	15016587	-	25499846	MTR_7g444860	314	34548.4	8.9
MtSBP5	NC_016413.2	45210190	45220920	-	11431578	MTR_7g110320	1001	110602	5.92
MtSBP16	NC_016414.2	34719933	34722421	-	25501753	MTR_8g080670	412	45977.3	8.18
MtSBP17	NC_016414.2	22196925	22198280	-	25502503	MTR_8g463140	180	20625.2	9.2
MtSBP4	NC_016414.2	419202	421415	-	11431467	MTR_8g005960	327	36196.6	8.75
NtSBP30	NW_015789834.1	11	2977	-	107817276	LOC107817276	312	35244.8	8.81
NtSBP32	NW_015790981.1	6499	15048	+	107822648	LOC107822648	474	51752.8	8.43
NtSBP2	NW_015793966.1	19395	22835	+	107762327	LOC107762327	182	20631.9	9.63
NtSBP27	NW_015804697.1	46487	50497	-	107809759	LOC107809759	369	39775.5	8.41
NtSBP17	NW_015808768.1	34267	42157	-	107814567	LOC107814567	542	59655.3	8.52
NtSBP29	NW_015826102.1	16086	20502	+	107820735	LOC107820735	524	57202.9	8.97
NtSBP33	NW_015833594.1	18510	24099	+	107823216	LOC107823216	366	39338	8.05
NtSBP34	NW_015837561.1	42401	48006	-	107824419	LOC107824419	462	50164.9	8.19
NtSBP35	NW_015840657.1	21137	27671	-	107825357	LOC107825357	967	108612	6.1
NtSBP31	NW_015845616.1	4192	7619	+	107826867	LOC107826867	508	56631.4	8.36
NtSBP36	NW_015849282.1	4855	8841	-	107827998	LOC107827998	494	54461	8.52
NtSBP38	NW_015855440.1	4887	16047	-	107829889	LOC107829889	1001	111310	7.8
NtSBP39	NW_015860161.1	8	2315	-	107831302	LOC107831302	351	38898.8	5.09
NtSBP40	NW_015862097.1	14515	17938	+	107831898	LOC107831898	172	20222.8	8.66
NtSBP1	NW_015869444.1	36345	39371	-	107760247	LOC107760247	140	15997.8	7
NtSBP3	NW_015878971.1	90879	98045	-	107763047	LOC107763047	999	110973	5.75
NtSBP4	NW_015880840.1	7	2544	+	107763621	LOC107763621	389	43488.4	5.29
NtSBP5	NW_015881167.1	18625	21446	+	107763698	LOC107763698	308	34802.2	8.81
NtSBP6	NW_015885350.1	42809	52863	-	107765218	LOC107765218	1000	110868	7.28
NtSBP7	NW_015886898.1	26077	28569	-	107766736	LOC107766736	360	40263.6	8.61
NtSBP8	NW_015888914.1	92830	96491	-	107768912	LOC107768912	326	35633.5	8.68
NtSBP9	NW_015891042.1	3527	10030	-	107770932	LOC107770932	522	56908.6	9.04
NtSBP10	NW_015899863.1	166378	170666	-	107774760	LOC107774760	538	58903.7	8.45
NtSBP11	NW_015903613.1	20635	24974	-	107778036	LOC107778036	523	58200.2	8.36
NtSBP12	NW_015908755.1	14889	17433	+	107782575	LOC107782575	136	15644.4	8.18
NtSBP13	NW_015911938.1	33244	38750	-	107785188	LOC107785188	463	50206.8	8.56
NtSBP14	NW_015912293.1	46514	49497	+	107785538	LOC107785538	181	20617.9	9.65
NtSBP15	NW_015917256.1	40660	43781	+	107789550	LOC107789550	171	19316.3	9.33
NtSBP16	NW_015917302.1	9814	16276	-	107789594	LOC107789594	960	107364	5.97
NtSBP17	NW_015917598.1	128376	131698	+	107789814	LOC107789814	542	59655.3	8.52
NtSBP18	NW_015926501.1	44576	51603	+	107796274	LOC107796274	998	110900	5.78
NtSBP19	NW_015929136.1	109560	114056	-	107798089	LOC107798089	381	43302	8.55
NtSBP20	NW_015935875.1	16850	26919	+	107802557	LOC107802557	136	15790.5	7.67
NtSBP21	NW_015936321.1	100834	103980	-	107802878	LOC107802878	165	19242.8	9.13
NtSBP22	NW_015937078.1	20065	23570	-	107803280	LOC107803280	329	35907.7	8.56
NtSBP23	NW_015941288.1	16658	18891	+	107805674	LOC107805674	246	28326.2	8.94
NtSBP24	NW_015941528.1	32609	36361	+	107805772	LOC107805772	383	43529.5	8.6
NtSBP25	NW_015942883.1	8865	14267	-	107806562	LOC107806562	402	45086.9	7.97
NtSBP26	NW_015946230.1	19319	23103	-	107808443	LOC107808443	167	19003	9.36
NtSBP28	NW_015951832.1	97246	99202	+	107811347	LOC107811347	133	15270	8.81
OsSPL1	NC_008394.4	10698553	10704615	+	4325162	Os01g0292900	862	95876.4	6.53
OsSPL2	NC_008394.4	42127113	42130472	+	4327245	Os01g0922600	412	42654.3	9.1
OsSPL3	NC_008395.2	2105726	2110439	+	9270639	Os02g0139450	469	50264.9	8.07
OsSPL4	NC_008395.2	4073887	4077828	+	4328461	Os02g0174100	251	28157.8	9.35
OsSPL5	NC_008395.2	4247469	4251022	+	4328482	Os02g0177300	458	48112.6	6.27
OsSPL6	NC_008396.2	35858788	35866371	-	4334685	Os03g0833300	969	105604	5.37
OsSPL7	NC_008397.2	28013280	28016505	+	4336597	Os04g0551500	360	37387.1	9.45
OsSPL8	NC_008397.2	33887252	33891230	+	4337258	Os04g0656500	416	45029.5	7.21
OsSPL9	NC_008398.2	19929980	19939146	+	4338766	Os05g0408200	842	92018.4	5.84
OsSPL10	NC_008399.2	27992097	27993985	+	4341729	Os06g0659100	426	44291.9	9.15
OsSPL11	NC_008399.2	28264549	28268231	-	9267653	Os06g0663500	343	37344.3	7.61
OsSPL12	NC_008399.2	30580560	30585689	-	4341986	Os06g0703500	343	37344.3	7.61
OsSPL13	NC_008400.2	19760637	19763264	-	9270355	Os07g0505200	216	22044.3	10.19
OsSPL14	NC_008401.2	25362546	25366701	-	4345998	Os08g0509600	417	42378.8	9.46
OsSPL15	NC_008401.2	25572508	25575442	+	4346023	Os08g0513700	1140	124431	7.54
OsSPL16	NC_008401.2	26589172	26594203	+	4346133	Os08g0531600	455	46578.9	7.18
OsSPL17	NC_008402.2	19571972	19575465	-	9266075	Os09g0491532	400	41650.2	8.8
OsSPL18	NC_008402.2	20297176	20301946	+	4347516	Os09g0507100	472	49646.2	7.16
OsSPL19	NC_029266.1	17631372	17641552	-	107276349	Os11g0496600	352	36657.7	8.6
PhSBP1	NC_038042.1	2185088	2190401	+	112901686	LOC112901686	474	50987.8	9.24
PhSBP2	NC_038042.1	3653168	3656514	+	112884034	LOC112884034	331	36211.5	9.01
PhSBP3	NC_038042.1	3843151	3845993	+	112877853	LOC112877853	436	46068.8	6.82
PhSBP4	NC_038043.1	46329443	46332871	-	112881970	LOC112881970	376	39061.4	9.11
PhSBP5	NC_038043.1	47006589	47011636	+	112882284	LOC112882284	452	47209.7	6.96
PhSBP6	NC_038043.1	50580161	50584258	-	112883475	LOC112883475	218	21960.8	9.61
PhSBP7	NC_038043.1	50595985	50598694	-	112879589	LOC112879589	210	21855.1	10.47
PhSBP8	NC_038044.1	19055907	19072477	-	112884292	LOC112884292	846	93093.9	5.9
PhSBP9	NC_038045.1	3816478	3819471	-	112890727	LOC112890727	422	44701.2	9.23
PhSBP10	NC_038046.1	2413858	2418695	-	112891457	LOC112891457	385	40365	9.18
PhSBP11	NC_038046.1	49864298	49869768	-	112895813	LOC112895813	883	98840.8	6.75
PhSBP12	NC_038047.1	42049507	42053836	-	112897340	LOC112897340	395	40763.9	9.03
PhSBP13	NC_038047.1	42223849	42225837	+	112897133	LOC112897133	186	20301.2	11.16
PhSBP14	NC_038047.1	42239402	42244898	+	112896447	LOC112896447	1108	121193	6.41
PhSBP15	NC_038047.1	43248087	43253392	+	112896265	LOC112896265	446	45844	8.43
PhSBP16	NC_038048.1	41162887	41165032	+	112900133	LOC112900133	405	41133	9.87
PhSBP17	NC_038048.1	46149618	46153429	+	112900147	LOC112900147	387	42234.8	7.01
PhSBP18	NC_038049.1	30228037	30233956	+	112902062	LOC112902062	318	33909.6	8.81
PhSBP19	NC_038050.1	1319448	1325318	-	112874289	LOC112874289	969	106090	5.56
PmSBP15	NC_024126.1	20969477	20974069	+	103339371	LOC103339371	383	41111.6	9.47
PmSBP1	NC_024127.1	20850541	20855541	-	103322080	LOC103322080	480	52577.1	8.48
PmSBP2	NC_024127.1	20960033	20963529	-	103322093	LOC103322093	316	34588.9	9.64
PmSBP3	NC_024127.1	30819348	30826430	-	103322905	LOC103322905	816	91521.9	6.3
PmSBP4	NC_024127.1	33453949	33460471	-	103323281	LOC103323281	997	110845	6.09
PmSBP5	NC_024127.1	33461021	33468199	-	103323282	LOC103323282	1034	114846	6.85
PmSBP6	NC_024128.1	2404691	2406705	+	103324792	LOC103324792	161	18531.1	5.76
PmSBP7	NC_024128.1	10704510	10705811	+	103326054	LOC103326054	162	18454.5	9.12
PmSBP8	NC_024129.1	10035052	10036645	+	103328457	LOC103328457	189	21594	9.16
PmSBP9	NC_024129.1	23332841	23335182	+	103330318	LOC103330318	389	42991.4	8.42
PmSBP10	NC_024130.1	14045228	14048708	-	103331685	LOC103331685	431	47423.2	8.46
PmSBP11	NC_024130.1	14035277	14037202	+	103331750	LOC103331750	287	31593.6	8.72
PmSBP12	NC_024132.1	116098	122557	-	103336605	LOC103336605	1070	118282	8.42
PmSBP13	NC_024132.1	12866894	12870470	-	103338088	LOC103338088	403	44262.2	8.45
PmSBP14	NC_024132.1	15632421	15636330	+	103338638	LOC103338638	551	60257.9	6.89
PmSBP16	NC_024133.1	6904373	6908151	+	103339433	LOC103339433	380
PmSBP17	NW_007362498.1	959618	964474	+	103342034	LOC103342034	488	54047.3	7.05
PpSBP1	NC_034009.1	8542133	8549301	+	18788682	LOC18788682	1035	114891	7
PpSBP2	NC_034009.1	8549809	8556508	+	18791788	LOC18791788	1002	111299	6.34
PpSBP3	NC_034009.1	11351902	11359203	+	18790978	LOC18790978	816	91662.9	6.25
PpSBP4	NC_034009.1	23738858	23742230	+	18792702	LOC18792702	422	46446.7	8.86
PpSBP5	NC_034009.1	23865048	23870056	+	18792130	LOC18792130	481	52544.1	8.49
PpSBP6	NC_034009.1	28899821	28904969	-	18790408	LOC18790408	499	55061.4	6.74
PpSBP7	NC_034010.1	19258643	19260859	+	18785105	LOC18785105	327	36255.9	8.95
PpSBP8	NC_034010.1	19267692	19271305	-	18784931	LOC18784931	419	46264.8	8.5
PpSBP10	NC_034011.1	26849609	26852066	-	18781876	LOC18781876	426	47050.2	7.9
PpSBP9	NC_034011.1	14747421	14749048	+	18766022	LOC18766022	189	21523.1	9.26
PpSBP11	NC_034012.1	2410859	2412743	+	18778248	LOC18778248	162	18620	5.61
PpSBP12	NC_034013.1	377700	384241	-	18778077	LOC18778077	1070	118207	8.35
PpSBP13	NC_034013.1	13587869	13591455	+	18776256	LOC18776256	403	44188.1	8.27
PpSBP14	NC_034013.1	16610278	16614790	-	18776145	LOC18776145	559	61263.1	7.07
PpSBP15	NC_034014.1	24912766	24917371	-	18775563	LOC18775563	384	41338.8	9.47
PpSBP16	NC_034015.1	11147385	11151077	-	18769457	LOC18769457	383	41506	9.59
PvSBP22	NC_023749.1	43283587	43284947	+	18616399	PHAVU_011G164800g	186	20791.9	8.97
PvSBP20	NC_023750.1	8995761	8998939	+	18617523	PHAVU_010G056000g	330	36353	8.85
PvSBP21	NC_023750.1	9081871	9084780	-	18617525	PHAVU_010G056200g	372	41021.1	6.9
PvSBP18	NC_023751.1	24130481	24134675	+	18620368	PHAVU_009G165100g	394	43363.4	7.98
PvSBP19	NC_023751.1	32517397	32528454	-	18620925	PHAVU_009G219200g	1031	113968	6.59
PvSBP16	NC_023752.1	39631062	39637027	+	18623011	PHAVU_008G157100g	344	37545.8	9.15
PvSBP17	NC_023752.1	39805679	39808531	-	18623012	PHAVU_008G157200g	325	35694.5	8.43
PvSBP14	NC_023753.1	44910414	44917769	+	18626572	PHAVU_007G210600g	1014	112505	5.8
PvSBP15	NC_023753.1	49641299	49646164	-	18627066	PHAVU_007G258400g	368	39580.7	8.76
PvSBP12	NC_023754.1	27164200	27178889	-	18628961	PHAVU_006G159700g	762	85636.8	6.85
PvSBP13	NC_023754.1	29283875	29285790	-	18629209	PHAVU_006G183900g	138	16049.5	6.25
PvSBP10	NC_023755.1	12924825	12926343	+	18630361	PHAVU_005G074000g	191	21608.1	8.86
PvSBP11	NC_023755.1	30515251	30517073	-	18630654	PHAVU_005G101900g	169	19298.8	9.46
PvSBP6	NC_023757.1	868116	874101	-	18633505	PHAVU_003G008800g	1009	111882	8.45
PvSBP7	NC_023757.1	4192652	4197250	+	18633822	PHAVU_003G039600g	480	53905.9	6.4
PvSBP8	NC_023757.1	29957916	29964808	-	18634665	PHAVU_003G120700g	1039	114838	7.35
PvSBP9	NC_023757.1	39480083	39485224	+	18635304	PHAVU_003G182900g	549	60291.1	6.49
PvSBP4	NC_023758.1	23261611	23262986	+	18637655	PHAVU_002G114500g	125	13982.8	9.19
PvSBP5	NC_023758.1	44988045	44991726	+	18639417	PHAVU_002G286000g	383	41909.8	8.82
PvSBP1	NC_023759.1	17550740	17554392	-	18640853	PHAVU_001G091400g	364	40662.5	7.16
PvSBP2	NC_023759.1	38925229	38929516	-	18641374	PHAVU_001G141000g	357	38203.4	8.97
PvSBP3	NC_023759.1	51688214	51691903	-	18642617	PHAVU_001G262600g	453	49627.1	7.58
SbSBP1	NC_012870.2	2052816	2059558	-	8079685	LOC8079685	969	105843	5.29
SbSBP2	NC_012871.2	63576269	63580056	-	8064852	LOC8064852	388	40724.1	8.93
SbSBP3	NC_012871.2	64367849	64372859	+	8058970	LOC8058970	464	48120.6	6.82
SbSBP4	NC_012871.2	68570618	68574878	-	8077483	LOC8077483	247	24769.5	10.48
SbSBP5	NC_012871.2	68577677	68579315	-	8080721	LOC8080721	218	21940.1	9.97
SbSBP6	NC_012872.2	13608145	13614285	+	8060303	LOC8060303	884	98785.7	5.95
SbSBP7	NC_012872.2	71418954	71424347	+	8079806	LOC8079806	403	42123	9.05
SbSBP10	NC_012873.2	5015484	5019319	+	8076140	LOC8076140	451	47117.1	8.01
SbSBP8	NC_012873.2	2961725	2966453	+	8069951	LOC8069951	482	51548.2	9.01
SbSBP9	NC_012873.2	4731518	4735050	+	8076126	LOC8076126	337	36775	9.08
SbSBP11	NC_012874.2	52599561	52608475	-	8075819	LOC8075819	325	34172.1	8.97
SbSBP12	NC_012875.2	52742006	52745817	+	8055967	LOC8055967	418	42661.5	9.44
SbSBP13	NC_012875.2	58721811	58725742	+	8079612	LOC8079612	400	43508.1	7.5
SbSBP14	NC_012876.2	62605574	62612008	-	8060951	LOC8060951	456	47373.7	8.21
SbSBP15	NC_012876.2	63655599	63661113	-	8057899	LOC8057899	1119	122215	7.53
SbSBP16	NC_012876.2	63877980	63882214	+	8064025	LOC8064025	409	42314.6	8.87
SbSBP17	NC_012878.2	48992961	49006411	+	8085123	LOC8085123	864	94968.8	5.56
SbSBP18	NC_012879.2	55903437	55906953	+	8058456	LOC8058456	444	47129.7	9.18
SbSBP19	NC_012879.2	59294726	59299697	-	8065582	LOC8065582	440	47690.1	9.49
SiSBP1	NC_028450.1	6181658	6185259	-	101770867	LOC101770867	429	45198.8	6.72
SiSBP2	NC_028450.1	6397734	6401164	-	101782039	LOC101782039	332	36315.6	8.8
SiSBP3	NC_028450.1	8113059	8121595	-	101753019	LOC101753019	556	60130.7	9.61
SiSBP4	NC_028451.1	35673818	35677601	-	101766166	LOC101766166	376	39105.4	9.11
SiSBP5	NC_028451.1	41261489	41265106	-	101766432	LOC101766432	199	20492.3	9.76
SiSBP6	NC_028451.1	41274201	41277938	-	105913689	LOC105913689	213	22466.9	10.41
SiSBP7	NC_028452.1	21068110	21087600	-	101754298	LOC101754298	859	94203.2	5.41
SiSBP8	NC_028453.1	30858857	30862077	-	101758920	LOC101758920	410	43591.1	9.23
SiSBP9	NC_028453.1	38739843	38744880	-	101785109	LOC101785109	432	46803.2	9.22
SiSBP10	NC_028454.1	2952693	2958161	-	101778672	LOC101778672	881	98349.4	6.62
SiSBP11	NC_028455.1	32492454	32496466	-	101773844	LOC101773844	401	41527.7	8.76
SlSBP1	NC_015438.3	77005933	77013457	-	101260569	LOC101260569	994	110349	5.8
SlSBP2	NC_015438.3	79769826	79778506	+	101246959	LOC101246959	782	87754.9	6.11
SlSBP3	NC_015438.3	84243244	84247321	+	101266455	LOC101266455	299	33933.3	9.02
SlSBP4	NC_015439.3	43310832	43313289	-	101256245	LeSPL-CNR	163	18993.6	9.25
SlSBP5	NC_015440.3	66227657	66233392	+	101261007	LOC101261007	524	57184.8	9.13
SlSBP6	NC_015441.3	33985266	33990876	+	101245642	LOC101245642	351	39309.1	8.89
SlSBP10	NC_015442.3	64227519	64237981	+	101267894	LOC101267894	1003	111298	8.12
SlSBP7	NC_015442.3	5269166	5274000	+	101262615	LOC101262615	558	62329.6	7.32
SlSBP8	NC_015442.3	10767657	10772829	-	101246055	LOC101246055	463	50418.9	8.78
SlSBP9	NC_015442.3	12395131	12398944	+	101251286	LOC101251286	312	34287.9	8.17
SlSBP11	NC_015444.3	62357707	62360478	-	101248216	LOC101248216	157	18058.2	9.72
SlSBP12	NC_015444.3	65730089	65731286	-	101258473	LOC101258473	132	15039.3	9.16
SlSBP13	NC_015447.3	3097080	3099418	+	101246669	SBP3	135	15746.4	7.64
SlSBP14	NC_015447.3	10190578	10192109	-	101267454	LOC101267454	293	33428.6	8.62
SlSBP15	NC_015447.3	60559043	60564413	-	101250753	LOC101250753	372	39997.9	8.83
SlSBP16	NC_015449.3	51427485	51431442	-	101264297	LOC101264297	447	49537	8.54
VaSBP3	NC_030637.1	6307296	6309077	-	108340286	LOC108340286	144	16782.4	6.18
VaSBP4	NC_030637.1	35776607	35784629	+	108347979	LOC108347979	551	60427.2	6.53
VaSBP5	NC_030637.1	37965617	37972651	+	108321065	LOC108321065	1035	114412	8.08
VaSBP6	NC_030638.1	3031734	3036033	+	108325360	LOC108325360	375	40049.3	9.22
VaSBP10	NC_030639.1	31976220	31980765	-	108329497	LOC108329497	364	38817.1	8.86
VaSBP7	NC_030639.1	24345780	24350887	+	108327478	LOC108327478	362	39436.8	9.3
VaSBP8	NC_030639.1	24397641	24400230	-	108328505	LOC108328505	358	39106.4	8.07
VaSBP9	NC_030639.1	25859234	25863278	+	108327045	LOC108327045	363	40409.2	7.97
VaSBP11	NC_030640.1	10702786	10706923	+	108329987	LOC108329987	384	42291.2	7.97
VaSBP12	NC_030641.1	17598346	17600590	-	108334253	LOC108334253	219	24731.6	8.97
VaSBP13	NC_030641.1	20482029	20484033	+	108333467	LOC108333467	182	20965.8	9.36
VaSBP14	NC_030642.1	13953039	13958747	+	108336092	LOC108336092	480	53889.9	6.72
VaSBP15	NC_030642.1	17960873	17967352	-	108335693	LOC108335693	1011	111830	8.26
VaSBP16	NC_030644.1	3202006	3203495	+	108339837	LOC108339837	191	21330.6	9.3
VaSBP17	NC_030645.1	26718476	26727496	-	108343164	LOC108343164	764	85169.1	6.06
VaSBP19	NC_030647.1	1092360	1095819	+	108346248	LOC108346248	383	41274.8	8.82
VaSBP20	NC_030647.1	25968988	25971628	+	108347079	LOC108347079	332	36545.2	8.86
VaSBP21	NC_030647.1	26012714	26014346	-	108347343	LOC108347343	176	20463.9	7.18
VaSBP1	NW_016114859.1	997618	1001166	+	108319063	LOC108319063	447	49471.9	7.89
VaSBP2	NW_016114893.1	403197	413811	-	108319471	LOC108319471	1031	113821	6.82
ZmSBP1	NC_024459.2	190382960	190387184	-	541996	LOC541996	403	41667.1	8.73
ZmSBP2	NC_024459.2	191766335	191771875	+	103642178	LOC103642178	1106	121172	6.97
ZmSBP3	NC_024459.2	300925444	300932599	+	100272505	LOC100272505	972	105912	5.43
ZmSBP4	NC_024460.2	4230848	4234325	-	542528	lg1	399	43359.1	7.45
ZmSBP5	NC_024460.2	195579800	195583642	-	100217104	SBP23	383	40199.4	8.64
ZmSBP6	NC_024460.2	197898700	197904024	+	100279240	LOC100279240	429	44959.3	6.73
ZmSBP7	NC_024461.2	50763985	50771692	+	103650076	LOC103650076	881	98614.9	7.27
ZmSBP8	NC_024461.2	161006211	161011184	-	103650833	LOC103650833	409	42523.5	9.04
ZmSBP10	NC_024462.2	46350212	46355123	+	103653213	LOC103653213	432	45168.3	7.18
ZmSBP11	NC_024462.2	46616001	46630771	-	103653214	LOC103653214	435	45551.7	6.47
ZmSBP12	NC_024462.2	203611345	203615828	-	103654498	LOC103654498	408	41901.3	8.73
ZmSBP13	NC_024462.2	204257417	204262686	+	103654505	LOC103654505	1112	121807	7.54
ZmSBP14	NC_024462.2	240523216	240526731	-	100193719	LOC100193719	406	42601.4	8.88
ZmSBP15	NC_024462.2	240849754	240853543	-	100193507	pco114323	331	36182.3	8.98
ZmSBP16	NC_024462.2	243050440	243053422	-	100382490	SBP20	484	52254	10.7
ZmSBP9	NC_024462.2	18638393	18650576	+	100278824	LOC100278824	380	40298.9	9.04
ZmSBP17	NC_024463.2	1908355	1915066	-	100191441	LOC100191441	961	105083	5.78
ZmSBP18	NC_024463.2	59822726	59827349	-	100283160	SBP25	439	47112.4	9.1
ZmSBP19	NC_024463.2	80234213	80239190	+	100279234	LOC100279234	529	56091.9	9.3
ZmSBP20	NC_024463.2	89049594	89053035	+	100191346	SBP12	332	36514.7	8.96
ZmSBP21	NC_024463.2	91105995	91109138	+	100127016	sbp1	505	53028.7	8.24
ZmSBP22	NC_024463.2	91105995	91109138	+	100127016	sbp1	440	46001.6	6.7
ZmSBP23	NC_024464.2	97811626	97814718	-	541995	sbp3	434	46059.7	9.14
ZmSBP24	NC_024465.2	137273606	137277265	-	542666	LOC542666	378	39599.1	9.33
ZmSBP25	NC_024465.2	141661473	141666150	+	100217221	LOC100217221	465	48008.6	6.95
ZmSBP26	NC_024465.2	156465332	156466981	-	100283866	pco133434	194	20005.1	9.96
ZmSBP27	NC_024466.2	328803	335265	-	103634633	LOC103634633	877	98316.5	6.47
ZmSBP28	NC_024466.2	109067452	109086931	+	103635674	LOC103635674	1069	117063	5.92
ZmSBP29	NC_024466.2	166514076	166518588	-	103637478	LOC103637478	375	40030.4	8.69
ZmSBP30	NC_024467.2	109930636	109934052	-	542665	sbp4	424	45720.2	9.03
ZmSBP31	NC_024468.2	140333938	140336770	-	100279436	LOC100279436	399	41286	9.23
ZmSBP32	NC_024468.2	147051882	147055522	+	103642145	LOC103642145	396	43269	7.81

## Sheet: Table S2
Table S2. The mature miR156 sequence of 22 species from 5' to 3'.
The mature sequences of miR156
>Br-miR156_1	>md-miR156_3
UGACAGAAGAGAGUGAGCAC	UGACAGAAGAUAGAGAGCAC
>Br-miR156_2	>md-miR156_4
UGACAGAAGAUAGAGAGCAC	UGACAGAAGAGAGUGAGCAC
>Br-miR156_3	>md-miR156_5
UGACAGAAGAGAGUGAGCAC	UGACAGAAGAUAGAGAGUAC
>Br-miR156_4	>md-miR156_6
UGACAGAAGAAAGAGAGCAC	UGACAGAAGAGAGAGAGCAC
>Br-miR156_5	>md-miR156_7
UGACAGAAGAUAGAGAGCAC	UGGACAGAUAGAGAGUAAGCAC
>Br-miR156_6	>md-miR156_8
UGACAGAAGAGAGUGAGCAC	UGACAGAAGAGAGUGAGCAC
>Br-miR156_7	>md-miR156_9
UGACAGAUAGAGCAGUGAGCAC	UGACAGAAGAGAGUGAGCAC
>Br-miR156_8	>md-miR156_10
UGACAGAAAGAGCAGUGAGCAC	UGACAGAAAGAGAAGUGAGCAC
>Br-miR156_9	>md-miR156_11
UGACAGAAGAGAGUGAGCAC	UGACAGAAGAUAGAGAGCAC
>Br-miR156_10	>md-miR156_12
UGACAGAAGAGAGUGAGCAC	UGACAGAAGAUAGAGAGUAC
>Br-miR156_11	>md-miR156_13
CGACAGAAGAGAGUGAGCAC	UGACAGAAGCAUAGAGAGCAC
>Br-miR156_12	>md-miR156_14
UGACAGAAGAUAGAGAGCAC	UGACAGAGAGAGAGGUGAGCAC
>Br-miR156_13	>md-miR156_15
UGACAGAAGAGAGUGAGCAC	UGACAGAAGAUAGAGAGCAC
>Br-miR156_14	>md-miR156_16
UGACAGAAAGAGAGGUGAGCAC	UGACAGAGAGAGAGGUGAGCAC
>Br-miR156_15	>md-miR156_17
UGACAGAAGAGAGUGAGCAC	UGACGGAGAGAGAAGUGAGCAC
>Br-miR156_16	>md-miR156_18
UGACAGAAGUAAAGAGAGCAC	UGACAGAAAGAGAAGUGAGCAC
>Pv-miR156_1	>ath-MIR156g
UGACAGAAGAGAGUGAGCAC	CGACAGAAGAGAGUGAGCAC
>Pv-miR156_2	>ath-MIR156h
UGACAGAAAGAGAAGUGAGCAC	UGACAGAAGAAAGAGAGCAC
>Pv-miR156_3	>ath-MIR156i
UGACAGAAAGAGAAGUGAGCAC	UGACAGAAGAGAGAGAGCAG
>Pv-miR156_4	>ath-MIR156a
UGACAGAAGAUAGAGAGCAC	UGACAGAAGAGAGUGAGCAC
>Pv-miR156_5	>ath-MIR156e
CGACAGAAAGAGUAGUGAGCAC	UGACAGAAGAGAGUGAGCAC
>Pv-miR156_6	>ath-MIR156c
UGACAGAAGAGAGUGAGCAC	UGACAGAAGAGAGUGAGCAC
>Va-miR156_1	>ath-MIR156b
UGACAGAAAGAGAAGUGAGCAC	UGACAGAAGAGAGUGAGCAC
>Va-miR156_2	>ath-MIR156j
UGACAGAAGAGAGUGAGCAC	UGACAGAAGAGAGAGAGCAC
>Va-miR156_3	>ath-MIR156d
UGACAGAUAGAGAGUAAGCAC	UGACAGAAGAUAGAGAGCAC
>Va-miR156_4	>ath-MIR156f
UGACAGAUAGAGAGUAAGCAC	UGACAGAAGAGAGUGAGCAC
>Va-miR156_5	>ath-MIR157c
UGACAGAAGAGAGUGAGCAC	UUGACAGAAGAUAGAGAGCAC
>Va-miR156_6	>ath-MIR157a
UGACAGAUAGAGAGUAAGCAC	UUGACAGAAGAUAGAGAGCAC
>Sl-miR156_1	>ath-MIR157d
UGACAGAAGAUAGAGAGCAC	UGACAGAAGAUAGAGAGCAC
>Sl-miR156_2	>ath-MIR157b
UGAUAGAAGAUAGAGAGCAC	UUGACAGAAGAUAGAGAGCAC
>Sl-miR156_3	>Ca-miR156_1
UGACAGAAGAUAGAGAGCAC	UGACAGAAGAUAGAGAGCAC
>Sl-miR156_4	>Ca-miR156_2
UGACAGAAGAGAGUGAGCAC	UGACCGAAGCAUAGAGAGCAC
>Sl-miR156_5	>Ca-miR156_3
UGACAGAAGCAUAGAGAGCAC	UGACAGAAGAGAGUGAGCAC
>Sl-miR156_6	>Ca-miR156_4
UGACAGAAGAGAGUGAGCAC	UGACAGAAGAGAGUGAGCAU
>Sl-miR156_7	>Ca-miR156_5
UGACAGAUAGAGCAGUGAGCAC	UGACAGAAGAGAGUGAGCAC
>Sl-miR156_8	>bd-miR156_1
UGAAAGAUAGAGCAGUGAGCAC	UGACAGAAGAGAGUGAGCAC
>Sl-miR156_9	>bd-miR156_2
UGACAGAUAGAGCAGUGAGCAC	UGACAGAAGAGAGUGAGCAC
>Sl-miR156_10	>bd-miR156_3
UGACAGAUAGAGCAGUGAGCAC	UGACAGAAGAGAGUGAGCAC
>Sl-miR156_11	>bd-miR156_4
UGACAGAUAGAGCAGUGAGCAC	UGACAGAAAGAGGAGUGAGCAC
>Sl-miR156_12	>bd-miR156_5
UGACAGAUAGAGAAGUGAGCAC	UGACAGAGAGAGAAGUGAGCAC
>Sl-miR156_13	>bd-miR156_6
UGACAGAUAGAGAGUAAGCAC	UGACAGGAAGAGCAGUGAGCAC
>Sl-miR156_14	>bd-miR156_7
UGACAGAAGAGAGUGAGCAC	UGACAGAAGAGAGUGAGCAC
>Pm-miR156_1	>bd-miR156_8
UGACAGAAGAGAGUGAGCAC	UGACAGAGAGAGCAGAGAGCAC
>Pm-miR156_2	>bd-miR156_9
UGACAGAAGAUAGAGAGCAC	UGACAGACAGAGCAGUGAGCAC
>Pm-miR156_3	>Ac-miR156_1
UGACAGAAGAUAGAGAGCAC	UGACAGAAGAGAGUGAGCAC
>Pm-miR156_4	>Ac-miR156_2
UGACAGAAGAUAGAGAGCAC	UGACAGAAGAUAGAGAGCAC
>Pm-miR156_5	>Ac-miR156_3
UGACAGAAGCAUAGAGAGCAC	UGACAGAAGAGAGUGAGCAC
>Pm-miR156_6	>Ac-miR156_4
UGACAGAAGAGAGUGAGCAC	UGACAGAAGAGAGUGAGCAC
>Pm-miR156_7	>Ac-miR156_5
UGACAGAAGAGAGUGAGCAC	UGACAGAAGAGAGUGAGCAC
>Cc-miR156_1	>Ac-miR156_6
UGACAGAAGAUAGAGAGCAC	UGACAGAAAGGGAAGUGAGCAC
>Cc-miR156_2	>Ac-miR156_7
UGACAGAAGUAUAGAGAGCAC	UGACAGAAGAGAGUGAGCAC
>Cc-miR156_3	>Ac-miR156_8
UGACAGAAGUAUAGAGAGCAC	UGACAGAAGAGAGUGGGCAC
>Cc-miR156_4	>Ac-miR156_9
UGACAGAUAGAGAGUGAGCAC	UGACAGAUAGAGCAGAGAGCAC
>Cc-miR156_5	>sb-miR156_1
UGACAGAAGAGAGUGAGCAC	UGACAGAAGAGAGUGAGCAC
>Cs-miR156_1	>sb-miR156_2
AGACAAGAAGAGAGUAAGCAC	UGACAGUGAGAGCAGAGAGCAC
>Cs-miR156_2	>sb-miR156_3
UGGCAGAAGGAAAGAGAGCAC	UGACAGAUAGAGAGUGAGCAC
>Cs-miR156_3	>sb-miR156_4
UGACAGAAGCAUAGAGAGCAC	UGACAGAGAGAGAAGUGAGCAC
>Cs-miR156_4	>sb-miR156_5
UGACAGAAGGCUAGAGAGCAC	UGACAGAAAGAGAAGUGAGCAC
>Cs-miR156_5	>sb-miR156_6
UGACAGAAGGCUAGAGAGCAC	UGACAGAUAGAGCAGUGAGCAC
>Cs-miR156_6	>sb-miR156_7
UGACAGAAAGAGCAGUGAGCAC	UGACAGAAAGAGCAGUGAGCAC
>Cs-miR156_7	>sb-miR156_8
UGACAGAAGAGAGUGAGCAC	UGACAGAAGAGAGUGAGCAC
>Cs-miR156_8	>sb-miR156_9
UGACAGAAGAGAGUGAGCAC	UGACAGAAGAGAGCGAGCAC
>Cs-miR156_9	>Ph-miR156_1
UGACAGAAAGAGCAGUGAGCAC	UGACAGAAAGAGGAGUGAGCAC
>Cs-miR156_10	>Ph-miR156_2
UGACAGAAGAGAGUGAGCAC	UGACAGAUAGAGCAGUGAGCAC
>Cs-miR156_11	>Ph-miR156_3
UGACAGAAAGAGAGGUGAGCAC	UGACAGAAGAGAGUGAGCAC
>Cs-miR156_12	>Ph-miR156_4
UGACAGAAGAGAGUGAGCAC	UGACAGAAAGAGCAGCGAGCAC
>Cs-miR156_13	>Ph-miR156_5
UGACAAAAGAGAGGUGAGCAC	UGACAGAAGAGAGUGAGCAC
>Cs-miR156_14	>Ph-miR156_6
UGGCAGAAGGAAAGAGAGCAC	UGACAGAAGAGAGUGAGCAC
>Cs-miR156_15	>Ph-miR156_7
UGACAGAAGAGAGUGAGCAC	UGACAGAAAGAGCAGUGAGCAC
>Cs-miR156_16	>Ph-miR156_8
UGACAGAAAGAGAGGUGAGCAC	UGACAGAAGAGAGUGAGCAC
>Cs-miR156_17	>osa-MIR156k
UGACAGAAGAGAGUGAGCAC	UGACAGAAGAGAGAGAGCAC
>Cs-miR156_18	>osa-MIR156l
UGACAGAAGAGAGUGAGCAC	CGACAGAAGAGAGUGAGCAU
>Cs-miR156_19	>osa-MIR156e
UGACAGAAGCAUAGAGAGCAC	UGACAGAAGAGAGUGAGCAC
>Cs-miR156_20	>osa-MIR156d
AGACAAGAAGAGAGUAAGCAC	UGACAGAAGAGAGUGAGCAC
>Cs-miR156_21	>osa-MIR156f
UGACAGAAGGCUAGAGAGCAC	UGACAGAAGAGAGUGAGCAC
>Cs-miR156_22	>osa-MIR156c
UGACAGAAAGAGCAGUGAGCAC	UGACAGAAGAGAGUGAGCAC
>Cs-miR156_23	>osa-MIR156i
UGACAGAAGCAUAGAGAGCAC	UGACAGAAGAGAGUGAGCAC
>Cs-miR156_24	>osa-MIR156j
UGGCAGAAGGAAAGAGAGCAC	UGACAGAAGAGAGUGAGCAC
>Cs-miR156_25	>osa-MIR156a
UGGCAGAAGGAAAGAGAGCAC	UGACAGAAGAGAGUGAGCAC
>Cs-miR156_26	>osa-MIR156h
CGACAGAAGAGAGUGAGCAC	UGACAGAAGAGAGUGAGCAC
>Cs-miR156_27	>osa-MIR156g
UGACAGAAGAGAGUGAGCAC	UGACAGAAGAGAGUGAGCAC
>Cs-miR156_28	>osa-MIR156b
UGACAGAAGAGAGUGAGCAC	UGACAGAAGAGAGUGAGCAC
>Nt-miR156_1	>Ma-miR156_1
UGACAGAAGAUAGAGAGCAC	UGACAGAAGAGAGUGAGCAC
>Nt-miR156_2	>Ma-miR156_2
UGACAGAUAGAGAGAGAGCAC	UGACAGAAGAGAGUGAGCAC
>Nt-miR156_3	>Ma-miR156_3
UGACAGAAGAAUAAAGAGCAC	UGACAGAAGAUAGAGAGCAC
>Nt-miR156_4	>Ma-miR156_4
UGACAGAAGAAUAAAGAGCAC	UGACAGAUAGAGGAGCGAGCAC
>Nt-miR156_5	>Ma-miR156_5
UGACAGAAGAAUAAAGAGCAC	UGACAGAAGAGAGUGAGCAC
>Nt-miR156_6	>Ma-miR156_6
UGACAGAAGAGAGUGAGCAC	UGACAGAAGAGAGUGAGCAC
>Nt-miR156_7	>Ma-miR156_7
UGACAGAUAGAGAGGUGAGCAC	UGACAGAGAGAGGAGAGAGCAC
>Nt-miR156_8	>Ma-miR156_8
UGACAGAAGACUAGAGAGCAC	UGACAGAAGAGAGUGAGCAC
>Nt-miR156_9	>Ma-miR156_9
UGACAGAAGAGAGUGAGCAC	UGACAGAGAGAGCAGUGAGCAC
>Nt-miR156_10	>Ma-miR156_10
UGACAGAAGACUAGAGAGCAC	UGACAGAAGAUAGAGAGCAC
>Nt-miR156_11	>Ma-miR156_11
UGACAGAAGAGAGUGAGCAC	UGACAGAGAGAGUAGUGAGCAC
>Nt-miR156_12	>Ma-miR156_12
UGACAGAAGAUAGAGAGCAC	UGACAGAAGAGAGCGAGCAC
>Nt-miR156_13	>Ma-miR156_13
UGACAGCAAGAGAAGUGAGCAC	UGACAGAAGAGAGUGAGCAC
>Nt-miR156_14	>Ma-miR156_14
UGACAGAAGCAUAGAGAGCAC	UGACAGAAGAGAGUGAGCAC
>Nt-miR156_15	>Ma-miR156_15
UGACAGAAGAGAGUGAGCAC	UGACAGAAGAGAGUGAGCAC
>Nt-miR156_16	>Ma-miR156_16
UGACAGAAGAGAGUGAGCAC	UGACAGAAGAGAGCGAGCAC
>Nt-miR156_17	>Ma-miR156_17
UGACAGAAGAGAGUGAGCAC	UGACAGAAGCAUAGAGAGCAC
>Nt-miR156_18	>Ma-miR156_18
UGACAGAUAGAGAAGUGAGCAC	UGACAGGAAGAGAAGUGAGCAC
>Nt-miR156_19	>Ma-miR156_19
UGACAGAUAGAGCAGUGAGUAC	UGACAGAAGAGAGUGAGCAC
>Nt-miR156_20	>Si-miR156_1
UGACAGAUAGAGCAGCGAGCAC	UGACAGAUAGAGCAGUGAGCAC
>Nt-miR156_21	>Si-miR156_2
UGACAGAAGAUAGAGAGCAC	UGACAGAAGAGAGUGAGCAC
>Nt-miR156_22	>Si-miR156_3
UGACAGAAAGAGAAGUGAGCAC	UGACAGUGAGAGCAGAGAGCAC
>Nt-miR156_23	>Si-miR156_4
UGACAGAAGAGAGUGAGCAC	UGACAGAAGAGAGCGAGCAC
>Nt-miR156_24	>Si-miR156_5
UGACAGAAGAGAGUGAGCAC	UGACAGAAGAGAGUGAGCAC
>Nt-miR156_25	>Si-miR156_6
UGACAGAUAGAGAGUGAGCAC	UGACAGAAGAGAGUGAGCAC
>Nt-miR156_26	>Si-miR156_7
UGACAGAUAGAGCAGUAAGCAC	UGACAGAAGAGAGUGAGCAC
>Nt-miR156_27	>Si-miR156_8
UGACAGAUAGAGCAGUGAGCAC	UGACAGAAAGAGUAGUGAGCAC
>Nt-miR156_28	>Si-miR156_9
UGACAGAUAGAGAGUGAGCAC	UGACAGAAGAGAGUGAGCAC
>Pp-miR156_1	>Eg-miR156_1
UGACAGAAGAGAGUGAGCAC	UGACAGAAGAGAGUGAGCAC
>Pp-miR156_2	>Eg-miR156_2
UGACAGAUAGAGAGUAAGCAC	UGACAGAAGAGAGUGAGCAC
>Pp-miR156_3	>Eg-miR156_3
UGACAGAAGAUAGAGAGCAC	UGACAGAAGAGAGUGAGCAC
>Pp-miR156_4	>Eg-miR156_4
UGACAGAAGAUAGAGAGCAC	UGACAGAAGCAUAGAGAGCAC
>Pp-miR156_5	>Eg-miR156_5
UGGCAGAAGAAAAGAGAGCAC	UGACAGAAGAGAGUGAGCAC
>Pp-miR156_6	>Eg-miR156_6
UGACAGAAGAUAGAGAGCAC	UGACAGAAGCAUAGAGAGCAC
>Pp-miR156_7	>zm-miR156_1
UGACAGAAGAAGAGAGAGCAC	UGACAGAAGAGAGUGAGCAC
>Pp-miR156_8	>zm-miR156_2
UGACAGAUAGAGAGAGAGCAC	UGACAGAAAGAGAAGUGAGCAC
>Pp-miR156_9	>zm-miR156_3
UGACAGAAGAGAGUGAGCAC	UGACAGAUAGAGGGUGAGCAC
>mt-miR156_1	>zm-miR156_4
UGACAGAUAGAGAGUGAGCAC	UGACAGAGAGAGAAGUGAGCAC
>mt-miR156_2	>zm-miR156_5
UGACAGAAGAGAGUGAGCAC	UGACAGAGAGAGAAGUGAGCAC
>mt-miR156_3	>zm-miR156_6
UGACAGAAAGAUGAGUGAGCAC	UGACAGAUAGAGCAGUGAGCAC
>mt-miR156_4	>zm-miR156_7
UGACAGAAAGAGAAGUGAGCAC	UGACAGAAAGAGAAGUGAGCAC
>mt-miR156_5	>zm-miR156_8
UGACAGAAGUCUAGAGAGCAC	UGACAGAUAGAGCAGUGAGCAC
>mt-miR156_6	>zm-miR156_9
UGACAGAAGAUAGAGAGCAC	UGACAGAAAGAGAAGCGAGCAC
>mt-miR156_7	>zm-miR156_10
UGACAGAAGAUAGAGAGCAC	UGACAGAAGAGAGUGAGCAC
>md-miR156_1	>zm-miR156_11
UGACAGAAAGAGACAUGAGCAC	UGACAGUGAGAGCAGAGAGCAC
>md-miR156_2	>zm-miR156_12
UGACAGAAGAGAGUGAGCAC	UGACAGAAAGAGCAGUGAGCAC

## Sheet: Table S3
Table S3. The pre-sequences of miR156s
The miR156 pre-sequences
>Br-miR156_1
AGAAACUGACAGAAGAGAGUGAGCACACAAAGGCACUUUGCAUGUUCGAUGCAUUUGCUUCUCUUGCGUGCUCACUGCUCUAUCUGUCAGAUUCCG
>Br-miR156_2
AGGUUGUUGACAGAAGAUAGAGAGCACUAAGGAUGACAUGCAAGUACAUACAUAUAUAUCAUCACACCGCAAGUGGAUAUAAGGAAAUUCAAGAAAGAGAGGAAAAAAGAGCCUGCAUCUCUACUCUUUUGUGCUCUCUAUACUUCUGUCAAU
>Br-miR156_3
GGAGGUGACAGAAGAGAGUGAGCACACAUGGUGGCUUUCUUGCAUGCUUUUUUCAAUUAGGGUUUCAUGCUUGAAGCUAUGUGUGCUUACUCUCUCUCUGUCACCCCUUC
>Br-miR156_4
AAAAUGUUGACAGAAGAAAGAGAGCACAAGCCGGGAUUAGCAAAAAGAGAGUUUUGCCCUUGUCGGGAGUGUGCUCUCUUUACUUCUGCCACCAUCAU
>Br-miR156_5
AUAGUGUUGACAGAAGAUAGAGAGCACGGAUGAUGAGAUACAAUAUGGAACAGUUUCUUUGCAUCUUACUCCUUUGUGCUCUCUAGCCUUCUGUCAUCACUUU
>Br-miR156_6
GGAGGUGACAGAAGAGAGUGAGCACACAUGGUGGCUUUCUUGCAUGCGUUUUUAAUUAGGGUUUUAUGCUUGAAGCUAUGUGUGCUUACUCUCUCUCUGUCACCCCUUC
>Br-miR156_7
CGGAAUCUGACAGAUAGAGCAGUGAGCACGCAAGAGAAGCAAAUGCAUCGAACAUGCAAAGUGCCUUUGUGUGCUCACUCUCUUCUGUCAGUUUC
>Br-miR156_8
UAGAAUCUGACAGAAAGAGCAGUGAGCACGCAAGAGAAGCAAAUGCAGUAUAUGCAGAUUACUUUUGUGUGCUCACUCUCUUCUGUCAGUUGC
>Br-miR156_9
GAUGGUGACAGAAGAGAGUGAGCACACAUGGUGGCUUUCUUGCAUAUUUGAAGAUGUCAUGCUUGAAGCUAUGUGUGCUCACUCUCUAUCUGUCACCGCC
>Br-miR156_10
GAUGGUGACAGAAGAGAGUGAGCACACAUGGUGGCUUUCUUGCAUAUUGGAAGAUCUCAUGCUUGAAGCUAUGUGUGCUCACUCUCUAUCUGUCACCCCU
>Br-miR156_11
GAAGGCGACAGAAGAGAGUGAGCACACAUGGCUCCCUUUUUUCUAGCAUGCUCAUGCAAGAAAGCUCUGCGUGCUCACCCUCUUCUUGUCUCCUU
>Br-miR156_12
AUAGUGUUGACAGAAGAUAGAGAGCACAGAUGAUGAGAUGCAAUUUGGAGCAGCUUGUAUGCAUCGUACUCCUUUGUGCUCUCUAGUCUUCUGUCAUCACUCG
>Br-miR156_13
ACGAAUUUGACAGAAGAGAGUGAGCACACAAACGCACUUGCAUGUUCGAUGCACUUGCUUCUCUUGCGUGCUCACUGCUUUAUCUGUCAGAUUCCU
>Br-miR156_14
AGGCAACUGACAGAAAGAGAGGUGAGCACGCACACGCAAAGUUAUUGACACAUAACAGUGCCUUGCAAGUGCUCACUCUCUUCUGUCAGUUUU
>Br-miR156_15
AGAAACUGACAGAAGAGAGUGAGCACACAAAAGUAAAUUGCAUAUGUUGCAUUUGCUUCUCUUGCGUGCUCACUGCUCUUUCUGUCAGAUUC
>Br-miR156_16
AUGAUGGUGACAGAAGUAAAGAGAGCACACUCCCGACAAGGGCAAAACUUUAUAUUUGCUAAUCCCGGCUUGUGCUCUCUUUCUUCUGUCAAC
>Pv-miR156_1
GGAGGUGACAGAAGAGAGUGAGCACAGAUGGUAUUUUCUUGCAAGAUAACGAUUUAUGCUUGAAGCUAUGCGUGCUUACUCUCUAUCUGUCACCCCACC
>Pv-miR156_2
GGAAGUUGACAGAAAGAGAAGUGAGCACGCAAAAGUAACAGCAUAUAACUAUACCAGGUGCCUCUGUGUGCUCACUCUCUUCUGUCAAUUUC
>Pv-miR156_3
AAGAAACUGACAGAAAGAGAAGUGAGCACACACCCGCAACUGUAUGCUCUCAUACAAUCACUAUCAGCAUGUGCUCACUCUCUUCUGUCAGCCUC
>Pv-miR156_4
AGGUUGUUGACAGAAGAUAGAGAGCACAGAUGAUGAUAUGCAUAUUACUAUAUAUAGAGAGCAUGAACUGAUCAAUGGUGCAUCUUACUCCUUUGUGCUCUCUAUACUUCUGUCAUC
>Pv-miR156_5
AAACCGACAGAAAGAGUAGUGAGCACACAAAAGCAGUGAUAUAGAGUUAUAUCAUAUGCCUCUUUGUGCUCACUCUCUUCUGUCAAU
>Pv-miR156_6
GGAGGUGACAGAAGAGAGUGAGCACACAUGGUACUUUCUUGGAUGAUAUAAGGUUUCAUGCUUGAAGCUAUGCGUGCUUACUCUCUAUCUGUCACCCCAUC
>Va-miR156_1
AAGAAACUGACAGAAAGAGAAGUGAGCACACACCUGCAAUUGUAUGCCCUCAUACAAUCACUAUCAGCAUGUGCUCACUCUCUUCUGUCAGCCUC
>Va-miR156_2
AGAAAUUGACAGAAGAGAGUGAGCACACAGAAGCAACUGGUAUAGUUAUAUGCUGUUACUUUUGCGUGCUUACUUCUCUUUCUGUCAACUUC
>Va-miR156_3
GGUGGGGUGACAGAUAGAGAGUAAGCACGCAUGGCUUCAAGCAUGAAUCUUUAUCUUGCAAGAAACACCAUGUGUGCUCACUCUCUUCUGUCACCUCC
>Va-miR156_4
AAAGUGGUGACAGAUAGAGAGUAAGCACAGAGAUUUUAGCACGAAACUAAGGUGCAUGCUAGGAAAGAGCCAUGUGCUCACUCUCUUCUGUCGCCUC
>Va-miR156_5
AGAAAUUGACAGAAGAGAGUGAGCACAAAGAGGCACAUGAUAUAACUCUAUAUCACUGCUUUUGUGUGCUCACUACUCUUUCUGUCGGUUU
>Va-miR156_6
GAUGGGGUGACAGAUAGAGAGUAAGCACACAUAGCUUCAAGCAUGAAACCUUAUCAUCCAAGAAAGUACCAUGUGUGCUCACUCUCUUCUGUCACCUCC
>Sl-miR156_1
UGUUGUUGACAGAAGAUAGAGAGCACAGAUGAUAAAGUGCAUGGAAAUUGUCUGCACCUUACUCCUUUGUGCUCUUUAUUCUUCUGUCAUCAUCAU
>Sl-miR156_2
UGUUGUUGAUAGAAGAUAGAGAGCACGGAUGAUUAAGUGUAUGAAAAUUGUAUGCACAUUACUCCUUUGUGCUCUUUAUUCUUAUGUCAUCAUCUU
>Sl-miR156_3
UAUUGUUGACAGAAGAUAGAGAGCACGAAUAAUGAGGUGCUAAUUGGAAGCUGCACCUUAAUUCUUUGUGCUCUCUAUUCUUCUGUCAUCAUCUU
>Sl-miR156_4
CAAGACUGACAGAAGAGAGUGAGCACACGAUGUCAAAUUGUAUAAAUAUAUAUACAAUUGUCAUUUGCGUGUGCUCACUUCUCAUUCUGUCAGAAUC
>Sl-miR156_5
GAAGGUGAUGACAGAAGCAUAGAGAGCACAAAUGAAUUGAGAUGCUUUUGCUGCCCAAAUUGAAUGAAAUUAGCAUAUCAUCAUUAGUGCUCUCUAUCUUCUGUCAACAAUA
>Sl-miR156_6
AUGGGUGACAGAAGAGAGUGAGCACACAUGGUUCUUUCAUGGAUUAUUCCCCAUGUUUAAAAGCUCUGCGUGCUCACGCUCUAUCUGUCACACACC
>Sl-miR156_7
GUGGGAGGUGACAGAUAGAGCAGUGAGCACACAUAGUUUCAAGCAUAUAUAUAUAUAAACAUCAUGCCAGAAAACGCCAUGUGUGCUCACUCUCUUCUGUCACCGCC
>Sl-miR156_8
AUGAGGAUGAAAGAUAGAGCAGUGAGCACGCAUAGAUUCAAGCAUAUAAACAUCAUGCUAGAAAACACACAUGUGCUCACGCUCUUCUGUCACCUCU
>Sl-miR156_9
GGUGGGGUGACAGAUAGAGCAGUGAGCACGCAUAGUUUCAAGCAUGUAAACAUCAUGCGAGAAAACAUCAUGUGUGCUCACUCUCUUCUGUCACCUCC
>Sl-miR156_10
GGUGGGGUGACAGAUAGAGCAGUGAGCACGCAUAGUUUCAAGCAUGUAAACAUCAUGCGAGAAAACAUCAUGUGCGCUCACUCUCUUCUGUCACCUCC
>Sl-miR156_11
GGUGGGGUGACAGAUAGAGCAGUGAGCACGCAUAGUUUCAAGCAUGUAAACAUCAUGCGAGAAAACAUCAUGUGUGCUCACUCUCUUCUGUCACCUCC
>Sl-miR156_12
UGGGGGGUGACAGAUAGAGAAGUGAGCACGCAUAGCUUCAAGCAUGUAAACAUCAUGCUUGAAAAGACCAUAUGUGCUCACUCUCUUCUGUCACCGCC
>Sl-miR156_13
GUGGGGGUGACAGAUAGAGAGUAAGCACACAUAGUUUCAAGCAUAUAUAUAUAUAAACAUCAUGCAAGAAAACACCAUGUGUGCUCACUCUCUUCUAUCACCACC
>Sl-miR156_14
GGCGGUGACAGAAGAGAGUGAGCACACAUGGUGUUUUCUAGCAUGAUGUUUUACAUGCUUGAAACUAUGUGUGCUCACUGCUCUAUCUGUCACCCCC
>Pm-miR156_1
GGAGGUGACAGAAGAGAGUGAGCACACAAGGUGUUUUCUUGCAUGGUGGGUUUCAUGCUUGAAGCUUUGCGUGCUUACUCUCUAUCUGUCACCCACUU
>Pm-miR156_2
UUUUGCUGACAGAAGAUAGAGAGCACAGAUGGUGAAAUGCAUGAACAAGGCAGCAUCUCAAUCCUUUGUGCUCUCUAUGCUUCUGUCAUC
>Pm-miR156_3
GUUUUGUUGACAGAAGAUAGAGAGCACAGAUGAAGAAAUGCAUGGACAUCGACAUGGCAGGCAGCAUCUCUCUCCUUUGUGCUCUCUAUGCUUCUGUCAUC
>Pm-miR156_4
GUUUUGUUGACAGAAGAUAGAGAGCACAGAUGAAGAAAUGCAUGGACAUCGACAUGGCAGGCAGCAUCUCUCUCCUUUGUGCUCUCUAUGCUUCUGUCAUC
>Pm-miR156_5
GUAGGUGAUGACAGAAGCAUAGAGAGCACAAAGGAGUGAGAUGCAUAUUUGAUUGCAAAUCAUCCAUCUGUGCUCUCUAUCUUCUGUCAACA
>Pm-miR156_6
AAUGACUGACAGAAGAGAGUGAGCACACUGAGGCAAUUGUAAAAAGCUAUACCUUUGCGCGCUGCGUGCUCACUUCUCUUUCUGUCAGCCCU
>Pm-miR156_7
AGCUACUGACAGAAGAGAGUGAGCACACAAACGCAGGCAAUUGUAUAAAAGCAUAUACCUUGGUGCGGUGCGUGCUCACUUCUCUCUCUGUCAGCUGC
>Cc-miR156_1
GGAGAAGCUGACAGAUAGAGAAGUGAGCACGCACCCGCAAUUGUAUGCCCUCAUACAAUCAUCACCAGCAUGUGCUCACUCUCUUCUGUCAGCCUC
>Cc-miR156_2
AAGUGUGAUGACAGAAGUAUAGAGAGCACAGAGGAGUGAAAUACCAUGCUAAUAUCAUUCCCUUUCGUGCAUUUCAUCAUCUGUGCUUUCUAUCUUCUGUCAACA
>Cc-miR156_3
GGAGGUGAUGACAGAAGUAUAGAGAGCACAAAGGAGUGAGAUGCACUAAUUAAGUUCUCUAGCAUACCAUCAUCUGUGCUCUCUAUCUUCUGUCAACA
>Cc-miR156_4
GAGUUGGUGACAGAUAGAGAGUGAGCACACAUAAUUUCAAGCAUGAAACAUUAUCAUCCAAGAAAGUACCAUGUGUGCUCACUCUCGUCUGUCACCUCC
>Cc-miR156_5
GGAGGUGACAGAAGAGAGUGAGCACUUAGCUCUUUCCUAGCAUGGACCUUUCAUGCUAAAAGCUGUGUGCUUACUCUCUAUCUGUCACCCACCU
>Ca-miR156_1
UGUUGUUGACAGAAGAUAGAGAGCACAGAUAAUGAGGUGCUAAUUCGGAAGCUGCACCUUGAUUCUUUGUGCUCUCUAUUCUUCUGUCAUCAUCCU
>Ca-miR156_2
UGAGGUGAUGACCGAAGCAUAGAGAGCACAAAUGAAUUGAGAUGCUUUAUUUUUUGCAGUCCUCGAUCUGUAGCUCCCAGAUUUAGCAGCAUGUCAUCAUAUGUGCUCUCUAUCUUCUGUCAACA
>Ca-miR156_3
CAAGGCUGACAGAAGAGAGUGAGCACACGCAGACGAAUUGUAUAAAGAUUUAUACAAUUGUCAUUUGCGUGUGCUCAUUUCUCUUUCUGUCAGCUAU
>Ca-miR156_4
AGAGAUUGACAGAAGAGAGUGAGCAUACACAGAUAAUUGUAUUAAAAAUUUUCUUACUUUUCUGUGUGUGCUCACUUCUCUUUCUGUCAGUCUA
>Ca-miR156_5
GAAGGUGACAGAAGAGAGUGAGCACACAUGAUGUUUUCUCACAUAACGUAUAUGGAUGUUUGAAGUUAUGCGUGCUCACCCUCUAUCUGUCACCUACUU
>Cs-miR156_1
GAGCAGGAGACAAGAAGAGAGUAAGCACCCAGAGCUUUCGAGCAUGAGCAUGCUAGAAAAAGGAACCAUGUGUGCUCACUCUCUUCUGUCGCCUU
>Cs-miR156_2
AUGAUGGUGGCAGAAGGAAAGAGAGCACACUCCCGACAAGGGCAAAACUCUCUUUUUGCUAAUCCCAGGCUGUGCUCUCUUUCUUCUGUCAACA
>Cs-miR156_3
CAAGGUGAUGACAGAAGCAUAGAGAGCACAUAGGAGUGGAGAUGCAGAUGGUCUAGAUCUUCUCUCUUUUUAUUGUGACUCACCAUCAACAUUGACGGGUGUUUGCAUAGCAUCCUCAGUGCUCUCUAUCUUCUGUCAAUAACC
>Cs-miR156_4
AAGAUGAUGACAGAAGGCUAGAGAGCACAAAGGAGUGAGAUGCAAAGAAACUGCUCCGAAUUGUAUCUCAUCAUCUGUGCUCUCUAUCUUCUGUCAACA
>Cs-miR156_5
AAGAUGAUGACAGAAGGCUAGAGAGCACAAAGGAGUGAGAUGCAAAGAAACUGCUCCGAAUUGUAUCUCAUCAUCUGUGCUCUCUAUCUUCUGUCAACA
>Cs-miR156_6
GAAUCUGACAGAAAGAGCAGUGAGCACGCAAGAGAAGCAAAUGCAAUGAUAUGCAAAUUGCCUUUGUGUGCUCACUCUCUUCUGUCAGUUUC
>Cs-miR156_7
AGAGGUGACAGAAGAGAGUGAGCACACAUGGUGGUUUCUUGCAUGCUUUUUGUAAUCAGGGUUUCAUGCUUGAAGCUAUGUGUGCUUACUCUCUCUCUGUCACCCCUUC
>Cs-miR156_8
GAUGGUGACAGAAGAGAGUGAGCACAAAUGGUGACUUUCUUGCAUAAGGUUUCAUGCUGGGAGCUAUGUGUGCUCACUCUCUAUCCGUCACCUCUUU
>Cs-miR156_9
CGGAAUCUGACAGAAAGAGCAGUGAGCACGCAAGAGAAGCAAAUGCAAUGAUAUGCAAAUUGCCUUUGUGUGCUCACUCUCUUCUGUCAGUUUC
>Cs-miR156_10
AGAAACUGACAGAAGAGAGUGAGCACACAAAGGCACUUUGCAUGUCCGAUGCUUUUGCUUCUCUUGCGUGCUCACUGCUCUAUCUGUCAGAUUCCG
>Cs-miR156_11
AGGCAACUGACAGAAAGAGAGGUGAGCACGCACACGCAAAGUUAUAGACACAUAACAGUGCCUGCAUGUGCUCACUCUCUUCUGUCAGUUUU
>Cs-miR156_12
AAAAACUGACAGAAGAGAGUGAGCACACAAAGGCACUUUGCAUGUCCGAUGCUUUUGCUUCUCUUGCGUGCUCACUGCUCUAUCUGUCAGAUUCCG
>Cs-miR156_13
AGGCAACUGACAAAAGAGAGGUGAGCACGCACACGCAAAGUUAUAGCACAUAACAGUGCCUGCAUGUGCUCACUCUCUUCUGUCAGUUUU
>Cs-miR156_14
AUGAUGGUGGCAGAAGGAAAGAGAGCACACUCCCGACAAGGGCAAAACUAUCUUUUUGCUAAUCCCAGGUUGUGCUCUCUUUCUUCUGUCAAC
>Cs-miR156_15
AGAAACUGACAGAAGAGAGUGAGCACACAAAGGCACUUUGCAUGUUCGUUGCUUUUGCUUCUCUUGCGUGCUCACUGCUCUAUCUGUCAGAUUCCG
>Cs-miR156_16
AGGCAACUGACAGAAAGAGAGGUGAGCACGCACACGCAAAGUUAUAGACACAUAACAGUGCCUGCAUGUGCUCACUCUCUUCUGUCAGUUUU
>Cs-miR156_17
GGAGGUGACAGAAGAGAGUGAGCACACAUGGUGGUUUCUUGCAUGCUUUUUCUUAAUCACGGUCUCAUGCUUGAAGCUAUGUGUGCUUACUCUCUCUCUGUCACCCCCUC
>Cs-miR156_18
GAUGGUGACAGAAGAGAGUGAGCACAAAUGGUGACUUUCUUGCAUAAGGUUUCAUGCUGGAAGCUAUGUGUGCUUACUCUCUAUCUGUCACCUCUUU
>Cs-miR156_19
CAAGGUGAUGACAGAAGCAUAGAGAGCACAUAGGAAUGGAGAUGCAGAUGGUCUAGCUCUUCUCUCUUUUUAUUGUGACUCACCAUCAACAUUGACGGGUGUUUGCAUAGCAUCCUCAGUGCUCUCUAUCUUCUGUCAACAACC
>Cs-miR156_20
GAGCAGGAGACAAGAAGAGAGUAAGCACGCAGAGCUUUCGAGCAUGAGCAUGCUAGAAAAAGGAACCAUGUGUGCUCACUCUCUUCUGUCGCCUU
>Cs-miR156_21
AAGAUGAUGACAGAAGGCUAGAGAGCACAAAGGAGUGAGAUGCAAAGAAACUGCUCCGAAUUGUAUCUCAUCAUCUGUGCUCUCUAUCUUCUGUCAACC
>Cs-miR156_22
CGGAAUCUGACAGAAAGAGCAGUGAGCACGCAAGAGAAGCAAAUGCAAUGAUAUGCAAAUUGCCUUUGAGUGCUCACUCUCUUCUGUCAGUUUC
>Cs-miR156_23
CAAGGUGAUGACAGAAGCAUAGAGAGCACAUAGGAGUGGAGAUGCAGAUGGUCUAGCUCUCUUGGCUCUUUUUAUUGUGACUCACCAUCAACAUUGACGGCUGUUUGCAUAGCAUUCUUAGUGCUCUCUAUCUUCUGUCAACAACC
>Cs-miR156_24
AUGAUGGUGGCAGAAGGAAAGAGAGCACACUCCCGACAAGGGCAAAACUAUCUUUUUGCUAAUCCCAGGUUGUGCUCUCUUUCUUCUGUCAAC
>Cs-miR156_25
AUGAUGGUGGCAGAAGGAAAGAGAGCACACUCCCGACAAGGGCAAAACUAUCUUUUUGCUAAUCCCAGGUUGUGCUCUCUUUCUUCUGUCAAC
>Cs-miR156_26
GAAGGCGACAGAAGAGAGUGAGCACACAUGGUUCCUUUUUCUAGCAUGCUCAUGCUCGAAAGCUCUGCGUGCUUACUCUCUUCUUGUCUCCUGCUC
>Cs-miR156_27
GGUGGUGACAGAAGAGAGUGAGCACACAUGGUGGUUUCUUGCAUGCUUUUUGUAAUCAGGGUUUCAUGCUUGAAGCUAUGUGUGCUUACUCUCUCUCUGUCACCCCUUC
>Cs-miR156_28
GAUGGUGACAGAAGAGAGUGAGCACAAAUGGUGACUUUCUUGCAUAAGGUUUCAUGCUGGAAGCUAUGUGUGCUCACUCUCUAUCCGUCACCUCUUU
>Cs-miR156_29
GAAACUGACAGAAGAGAGUGAGCACACAAAGGCAAUUUGCAUAUCAUUGCAUUUGCUUCUCUUGCGUGCUCACUGCUCUUUCUGUCAGAUUCC
>Nt-miR156_1
GAUUGUUGACAGAAGAUAGAGAGCACAGAUGAUGACAUGCUGCUAAAUCUGGGAUUGGAAGGCACCUGCAAAAAAGCAUCUCAAUUCAUUUGUGCUCUCUAUGCUUCCGUCAUCACCUUC
>Nt-miR156_2
GGUGUGUGACAGAUAGAGAGAGAGCACGCAUAGCUUUUAAGCAUGGGAUUUAUCCAUGCAAGAACCAUGUGUGCUCACUCUCUUCUGUCACCCAU
>Nt-miR156_3
AGGAUGAUGACAGAAGAAUAAAGAGCACAAAGAAGUGUGGUGCAGACAAUUUUCAUGCACUUCAUUAUCUGUGCUCUCUAUCUUCUGUCAAUA
>Nt-miR156_4
AGGAUGAUGACAGAAGAAUAAAGAGCACAAAGGAGUGAGGUGCAGACAAUUUUCAUGCACUUCAUUAUCUGUGCUCUCUAUCUUCUGUCAACA
>Nt-miR156_5
AGGAUGAUGACAGAAGAAUAAAGAGCACAAAAGAGUGAGGUGCAGAAAAUUUUCAGCACUUCAUUAUCUGUGCUCUCUAUCUUCUGUCAACA
>Nt-miR156_6
GGAGGUGACAGAAGAGAGUGAGCACCCAUGGUGUUUUCUUACAUGAGAUAUAUAUUCAUGCUUGAAGCUAUGCGUGCUCACUCUCUAUCUGUCACCCACUG
>Nt-miR156_7
CGUUUGGUGACAGAUAGAGAGGUGAGCACGCAUAGCUUCAAGCAUGGAUGUAUAUAUAUCAUGCAAGAAAACGCCAUAUGUGCUCACUCUCUUCUGUCACCUUA
>Nt-miR156_8
AGGAUGAUGACAGAAGACUAGAGAGCACAAAGGAUUAAGGUGCAGAAAGCUUCCAAUUAGCAUCUUAUCAUCAUCUGUGCUCUCUAUCUUCUGUCAACA
>Nt-miR156_9
GGAGGUGACAGAAGAGAGUGAGCACACAUGGUCUUUUCUUGCAUUGAUAUAUAUUUAUAUGCUUGAAGCUAUGCGUGCUCACUCUCUAUCUGUCACCCCCAC
>Nt-miR156_10
AGGAUGAUGACAGAAGACUAGAGAGCACAAAUGAUUAAGAUGCAGAAAGCUUCCAGUUAGCAUCUUAUCAUCAUCUGUGCUCUCUAUCUUCUGUCAACA
>Nt-miR156_11
GGAGGUGACAGAAGAGAGUGAGCACAGAUGGUGUUUUCUUGCAUUGAUAUAUGUAUAUGCUUGAAGCUAUGCGUGCUCACUCUCUAUCUGUCACCCCCAC
>Nt-miR156_12
AAUUGUUGACAGAAGAUAGAGAGCACUGAUGAUGAUAUGCUAAUUAAAUUUGUGCAGCAAAAGCAUCUCAAUUCAUUUGUGCUCUCUAUGCUUCUGUCAUCACCUUC
>Nt-miR156_13
AGAGGUGACAGCAAGAGAAGUGAGCACACGCAAAUGACAGUGUGUAUACAUCUUUAUACAAUUGCCUGCGUGUGCUCACUCUCUUCUGUCAGUCUU
>Nt-miR156_14
GAAGGUGAUGACAGAAGCAUAGAGAGCACAAAUGAAUUGAGAUGCUUUUGCCCCUACAUUUACUUAGCAUAUCAUCAUUAGUGCUCUCUAUCUUCUGUCAACAAUU
>Nt-miR156_15
GGAGGUGACAGAAGAGAGUGAGCACACAUGCUGUUUUCUGGCAUGAAAUCAGUCUAUGCUUGAAGCUAUGUGUGCUCGCUGCUCUAUCUGUCACCCCCAC
>Nt-miR156_16
GGAGGUGACAGAAGAGAGUGAGCACACAUGGUCUUUUCUUGCAUGAAAUCCGUCUAUGCUUGAAGCUAUGCGUGCUCGCUGCUCUAUCUGUCACCCCCAC
>Nt-miR156_17
AUAGGUGACAGAAGAGAGUGAGCACACAUGGUGUUUUCUUGCAUAUGAUAUACUUGAACCUAUGCGUGCUCACUGCUCUAUCUGUCACCCCA
>Nt-miR156_18
GGUUUGGUGACAGAUAGAGAAGUGAGCACGUAUAGCUUCAAGCAUGGAUGUGUAUAUAUAUCAUGCAAGAAAACGCCAUAUGUGCUCACUCUCUUCUGUCACCUUA
>Nt-miR156_19
GUGGGGGUGACAGAUAGAGCAGUGAGUACACAUAGCUUCAAGUAUAUCAUAUGCCAGAAAACACCAUGUGUGUUCACUCUCUUCUGUCACCUUU
>Nt-miR156_20
GGUGGGGUGACAGAUAGAGCAGCGAGCACGCAUAGCUUCAAGCAUAUAUAUAUAUAUCAAUGCAAGAAAACUCCAUGUGUGCUCACUCUCUUCUGUCACCUCC
>Nt-miR156_21
UGUUGUUGACAGAAGAUAGAGAGCACAGAUAAUGAAGUGCAUGAAAAUUGUCUGCACCUCACUCCUUUGUGCUCUUUAUUCUUCUGUCAUCAUCCU
>Nt-miR156_22
AAAUAGGUGACAGAAAGAGAAGUGAGCACACGCAAAUAAUAUAAACACAAAGGUAUACACUCUAUACAAUUGUGUGCGUGUGCUCACUCUCUUCUGUCAGUCUG
>Nt-miR156_23
GGAGGUGACAGAAGAGAGUGAGCACACAUGGUAUUUUCUUGCAUAUGAUAUGCUUGAAGCUAUGCGUGCUCACUGCUCUAUCUGUCACCCCC
>Nt-miR156_24
GGAGGUGACAGAAGAGAGUGAGCACAGAUGGUGUUUUCUUGCAUUGAUAUAUAUAUGUAUAUGCUUGAAGCUAUGCGUGCUCACUCUCUAUCUGUCACCCCCAC
>Nt-miR156_25
AAGUGGGUGACAGAUAGAGAGUGAGCACGCAUAGUUUCAAGCAUGAAUAUAUAUAUCUCAUGUAAGAAAACACCAUGUGUGCUCAUUCUCUUCUGUCACCUCC
>Nt-miR156_26
GUGGGGGUGACAGAUAGAGCAGUAAGCACACAUAGCUUCAAGCAUAUCAUAUGCAAGAAAAUAUCAUGUGUGCUCACUCUCUUCUGUCACCUCC
>Nt-miR156_27
AUAGGGGUGACAGAUAGAGCAGUGAGCACGCAUAGCUUCAAGCAUAUCAUAUGCAAGAAAAUACCAUGUGUGCUCACUCUCUUCUGUCACCUCC
>Nt-miR156_28
GUGGGGGUGACAGAUAGAGAGUGAGCACGCAUAGCUUCAAGCAUAUACAUAUAUCAAUGCAAGAAAACACCAUCUGUGCUCACUCUCUUCUGUCACCUCC
>ath-MIR156g
AUAACGAAGGCGACAGAAGAGAGUGAGCACACAUGGCUCUUUUUCUAGCAUGCUCAUGCUCGAAAGCUCUGCGUGCUUACUCUCUUCUUGUCUCCUGCUCUCU
>ath-MIR156h
AUGAAAAAUGUUGACAGAAGAAAGAGAGCACAACCUGGGAUUAGCAAAAAGAUAGUUUUGCCCUUGUCGGGAGUGUGCUCUCUUUCCUUCUGCCACCAUCAUUGCG
>ath-MIR156i
UAGAUGACAGAAGAGAGAGAGCAGACAGCUUCUCUAUCUAAUCUGUGGUCGCUUGAAUGAUGAGUUUGGCAUAGGAAGUGUCAUCUCUACCCUUGAUCUUUCUUGAUUCUGCAUCACCACCUGACCAUUGAUUCCUCUCCGACCUGAUCCUUCUCCAUAAGUACUCUCACCAGAGCUCUUCCUUCUUCGCUCAUUGU
>ath-MIR156a
CAAGAGAAACGCAAAGAAACUGACAGAAGAGAGUGAGCACACAAAGGCAAUUUGCAUAUCAUUGCACUUGCUUCUCUUGCGUGCUCACUGCUCUUUCUGUCAGAUUCCGGUGCUGAUCUCUUU
>ath-MIR156e
AGGAGGUGACAGAAGAGAGUGAGCACACAUGGUGGUUUCUUGCAUGCUUUUUUGAUUAGGGUUUCAUGCUUGAAGCUAUGUGUGCUUACUCUCUCUCUGUCACCCCU
>ath-MIR156c
CGCAUAGAAACUGACAGAAGAGAGUGAGCACACAAAGGCACUUUGCAUGUUCGAUGCAUUUGCUUCUCUUGCGUGCUCACUGCUCUAUCUGUCAGAUUCCGGCU
>ath-MIR156b
GCUAGAAGAGGGAGAGAUGGUGAUUGAGGAAUGCAACAGAGAAAACUGACAGAAGAGAGUGAGCACAUGCAGGCACUGUUAUGUGUCUAUAACUUUGCGUGUGCGUGCUCACCUCUCUUUCUGUCAGUUGCCUAUCUCUGCCUGCUUGACCUCUCUCUCUCUCUCUCUCUCUCAAAUUUGGCU
>ath-MIR156j
UUUGACAGAAGAGAGAGAGCACAGUUUGAGUCGCCAAUUCCCUUGUAGCUCUCUAGUUUAGUGUCCAU
>ath-MIR156d
GAUGGGGGAAAAGAAGUUGACAGAAGAGAGUGAGCACACAAAGGGGAAGUUGUAUAAAAGUUUUGUAUAUGGUUGCUUUUGCGUGCUCACUCUCUUUUUGUCAUAACUUCUCCUUCAU
>ath-MIR156f
GAGUGGUGAGGAAUUGAUGGUGACAGAAGAGAGUGAGCACACAUGGUGGCUUUCUUGCAUAUUUGAAGGUUCCAUGCUUGAAGCUAUGUGUGCUCACUCUCUAUCCGUCACCCCCUUCUCUCCCUCUCCCUC
>ath-MIR157c
AGGUUUGAGAGUGAUGUUGGUUGUUGACAGAAGAUAGAGAGCACUAAGGAUGACAUGCAAGUACAUACAUAUAUAUCAUCACACCGCAUGUGGAUGAUAAAAUAUGUAUAACAAAUUCAAAGAAAGAGAGGGAGAGAAAGAGAGAGAACCUGCAUCUCUACUCUUUUGUGCUCUCUAUACUUCUGUCACCACCUUUAUCUCUUCUUCUCUCUAACCU
>ath-MIR157a
GUGUUGACAGAAGAUAGAGAGCACAGAUGAUGAGAUACAAUUCGGAGCAUGUUCUUUGCAUCUUACUCCUUUGUGCUCUCUAGCCUUCUGUCAUCACC
>ath-MIR157d
GUGGAGGGUGAUAGUGUGGUUGCUGACAGAAGAUAGAGAGCACUAAGGAUGCUAUGCAAAACAGACACAGAUAUGUGUUUCUAAUUGUAUUUCAUACUUUAACCUCAAAGUUGAUAUAAAAAAAGAAAGAAAGAUAGAAGAGCUAGAAGACUAUCUGCAUCUCUAUUCCUAUGUGCUCUCUAUGCUUCUGUCAUCACCUUUCUUUCUCUAUUUCUCUCUAC
>ath-MIR157b
UGGGAGGCAUUGAUAGUGUUGACAGAAGAUAGAGAGCACAGAUGAUAAGAUACAAUUCCUCGCAGCUUCUUUGCAUCUUACUCCUUUGUGCUCUCUAGCCUUCUGUCAUCACCCGUUAUUUGCCAUCACCCA
>md-miR156_1
GGGGAAGCUGACAGAAAGAGACAUGAGCACGCAAAAGCAAUGGCAUACGCUUUAUGGCAAGUGCCUCUGUGUGCUCACUCUCUUCUGUCAAUUUC
>md-miR156_2
AGAAAUUGACAGAAGAGAGUGAGCACACAGAGGCACUUGCCAUAAAGCGUAUGCCAUUGCUUUUGCGUGCUCAUGUCUCUUUCUGUCAGCUUCCCC
>md-miR156_3
CAUUGUUGACAGAAGAUAGAGAGCACAGAUGGAUGACUUGCAAUUGACUAUGCAUCUCACUCCUUUGUGCUCUCUAUGCUUCUGUCAUCACCUCG
>md-miR156_4
AGAAAUUGACAGAAGAGAGUGAGCACAYAGAGGCACUUUGCCAUAAAGCGUAUGCCAUUGCUUUUGCGUGCUCAUGUCUCUUUCUGUCAGCUUCCCC
>md-miR156_5
CUUUGAUGACAGAAGAUAGAGAGUACAGAUGAUGAAAUGCAAGAACAAGGCAGCAUCUCAAUCAUUUGUGCUCUCUAUGCUUCUGUCAACACA
>md-miR156_6
AUCAUGUUGACAGAAGAGAGAGAGCACAACCCRCCAUCGGCUAAAGAGAGUCUUUUCCGUUGUUGGGAGUGUGCUCUCUUUUCUUCUGUCAUCAUCUC
>md-miR156_7
AGGUGGGUGGACAGAUAGAGAGUAAGCACACAAAGCUUCAAGCAUGAACCCAGCAUGCAAGAAAAUACCAUGUGUGCUCACUCUCUUCUGUCACCGUC
>md-miR156_8
GACGGUGACAGAAGAGAGUGAGCACACAUGGUAUUUUCUUGCAUGCUGGGUUCAUGCUUGAAGCUUUGCGUGCUUACUCUCUAUCUGUCACCAUCAC
>md-miR156_9
GCGUAGUUGACAGAAGAGAGUGAGCACACACAGGCGGYAAUUGUAUAAAAUCAUACYUUUGGGCGGUGCGUGCUCACUUCUCUCUCCGUCAGCUCCU
>md-miR156_10
GUGCGGCUGACAGAAAGAGAAGUGAGCACACAUCACGCAAAGGUAUGGCUUUAUACAAUUGCCCGAGUGUGCUCACUCUCUUCUGUCACCACC
>md-miR156_11
UUUGCUGACAGAAGAUAGAGAGCACAGAUGAGGAAAUGCAAAAACAAGGCAGCAUCUCCAUCCUUUGUGCUCUCUAUUCUUCUGUCAACACC
>md-miR156_12
UGAUGACAGAAGAUAGAGAGUACAGAUGAUGAAAUGCAAGAACAAGGCAGCAUCUCAMUCAUUUGUGCUCUCUAUGCUUCUGUCAACACA
>md-miR156_13
CUAGGUGAUGACAGAAGCAUAGAGAGCACAAAGGAGUGAGAUGCAUAGUCCAUUGCAAGUCAUCCAUCUGUGCUCUCUAUCUUCUGUCAACA
>md-miR156_14
UAGCAGCUGACAGAGAGAGAGGUGAGCACGCACCGCCCAAAGGUAUGAUUUUAUACAAUUGCUGCCUGUGUGUGCUCACUCUCUUCUGUCAACKAC
>md-miR156_15
AUUUGCUGACAGAAGAUAGAGAGCACAGAUGAGGAAAUGCAAGAACAAGGCAGCAUCUCCAUCCUUUGUGCUCUCUAUUCUUCUGUCAACACC
>md-miR156_16
UAGCAGCUGACAGAGAGAGAGGUGAGCACGCACCGCCCAAGGGUAUGAUUUUAUACAAUUGCUGCCUGUGUGUGCUCACUCUCUUCUGUCAACUAC
>md-miR156_17
UAGGAGCUGACGGAGAGAGAAGUGAGCACGCACCGCCCAAAGGUAUGAUUUUAUACAAUUGCCGCCUGUGUGUGCUCACUCUCUUCUGUCAACUAC
>md-miR156_18
GUGCGGCUGACAGAAAGAGAAGUGAGCACACAUCACGCAAAGGUAUGGCUUUAUACAAUUGCCCGAGUGUGCUCACUCUCUUCUGUCACCACC
>Pp-miR156_1
GGAAAUUGACAGAAGAGAGUGAGCACACAGAGGCACUUGGCAUAAAGCGUAUGCUAUUGCUUUUGCGUGCUCAUGUCUCUUUCUGUCAGCUUCC
>Pp-miR156_2
AAGUGGGUGACAGAUAGAGAGUAAGCACGCAAAGCUUCAAGCAUGAAACCCACCAUGCAAGAAAACACCUUGUGUGCUCACUCUCUUCUGUCACCUCC
>Pp-miR156_3
UUUUGCUGACAGAAGAUAGAGAGCACAGAUGGUGAAAUGCAUGAACAAGGCAGCAUCUCAAUCCUUUGUGCUCUCUAUGCUUCUGUCAUC
>Pp-miR156_4
GUUUUGUUGACAGAAGAUAGAGAGCACAGAUGAAGAAAUGCAUGGACAUCGACAUGGCAGGCAGCAUCUCUCUCCUUUGUGCUCUCUAUGCUUCUGUCAUC
>Pp-miR156_5
UAUGUUGGCAGAAGAAAAGAGAGCACAAAACUGAUCAUACACAAUCAUUUUCCUGGGUCUGGGUGACUGGGUGUAUAUGUUCAUUUGUGCUCUCUAUCUUCUGUCAAC
>Pp-miR156_6
AUGCUGUUGACAGAAGAUAGAGAGCACAGAUGGAUGAUUUGCAAUCAAUAUGCAUCUCACUCCUUUGUGCUCUCUAUGCUUCUGUCAUC
>Pp-miR156_7
AGAGAUGAUGACAGAAGAAGAGAGAGCACACUCCCAACAGUGGCGAAGAUCUCUUUGGCCAAUGGCGGGUUGUGCUCUCUUUCUUCUGUCAAC
>Pp-miR156_8
GAUAGGGUGACAGAUAGAGAGAGAGCACAUAUAGCUUCCAACAUGACGGUUCAUGCAAGAAAAGAACCAUGUGUGCUCUCUUUCUUCUGUCACCUUC
>Pp-miR156_9
AAUGACUGACAGAAGAGAGUGAGCACACUCAGGCAAUUGUAUAAAGUUAUACCUUUGCGUGCUGCGUGCUCACUUCUCUUUCUGUCAGCCCU
>mt-miR156_1
GAUGGGGUGACAGAUAGAGAGUGAGCACACAUAGCUUCGAGAAUGAAACAUCAUACACGAAAGUACCAUGUGUGCUCACUCUCUUCUGUCACCUCC
>mt-miR156_2
GGUGGUGACAGAAGAGAGUGAGCACACAUGGUGUUUUCUUGCACGAUUAUGUUUCCUGCUUGAAGCUAUAUGUGCUUACUCUCUAUCUGUCACCCCACC
>mt-miR156_3
UGGAAUUUGACAGAAAGAUGAGUGAGCACGCAAAGGCAACGAUAUACAUCUAUACCGAGUGUCUAUGUGCUCACUCUCUUCUGUCAAUUUC
>mt-miR156_4
UGAUAAGAUGACAGAAAGAGAAGUGAGCACGCACCAAGAAUUGUAUGCUAUCAUACAAUCACUGCAGCAUGUGCUCACUCUCUUCUGUCAAUAUC
>mt-miR156_5
UGAGGUGAUGACAGAAGUCUAGAGAGCACAAAGGAAAUGAAAUGCAAUUAAGCUCCUCCUCCAUGUUGUAUAUAUAUGUGUAUGCAUAUCAUCCUUAGUGCCCUCUAUCUUCUGUCAACAACC
>mt-miR156_6
AUGCUGUUGACAGAAGAUAGAGAGCACAGAUGAUGAAAUGCAUGGAAGGCAAUGGCAUCUCAUUCCUUUGUGCUCUUUAUUCUUCUGUCAUCACCAC
>mt-miR156_7
AGGUUGUUGACAGAAGAUAGAGAGCACAGAUGAUGAUAUGCAUUUAUAUAUAUAUAUAUAUAUAUAUAUAUAUAUAUAUAUAUAUAUAUAUAUAUAUAUGAGGAGCUGGAGCUGCAUGGAGAUGAAUUUUGUGCAUAUCACUCCUUUGUGCUCUCUAUGCUUCUGUCAUC
>Ac-miR156_1
UGAGUGUUGACAGAAGAGAGUGAGCACACAGCGGCGGUCGGCGCCGAGGCGCGGGGGAGAGUGCCGUCCGCUCGCCUGCGUGCUCACUUCUCUGUCUGUCAGCACU
>Ac-miR156_2
AUGUUGUUGACAGAAGAUAGAGAGCACAGAUGAUGAGAUGCAUGGUGCCAUGCGCCUUACUUCUUUGUGCUCUCUAUGCUUCUGUCAUC
>Ac-miR156_3
GAGGUUGACAGAAGAGAGUGAGCACACAUGGUGUUUUCUUGCAUGAGAAAUGGAGUGCAUGCUCGAAGCUAUGCGUGCUCACUACUCUAUCUGUCAGCCAUU
>Ac-miR156_4
UGAAGGUUGACAGAAGAGAGUGAGCACACAUGGUGUUUUCUUGCAUGAGAAUUGGAAGCCAUGUUUGAAGCUAUGCGUGCUCACUGCUCUAUCUGUCAGCCAUU
>Ac-miR156_5
UAGAGGUUGACAGAAGAGAGUGAGCACACAUGGUGUUUUCUUGCAUGAGAAAUGGAUGUCAUGCUCGAAGCUAUGCGUGCUCACUGCUCUAUCUGUCAGCCACU
>Ac-miR156_6
AAGAGGCUGACAGAAAGGGAAGUGAGCACGCAACGGAACGGAACGCUGAAAAGAAACCCUACCGCCCGUUACCGAUAUGUGCUCACUCUCUUCUGUCAGCCUC
>Ac-miR156_7
AAGGGUGACAGAAGAGAGUGAGCACACAUGGUGGUUUUCUUGCAUGGUGCAUAUAUAAAGCUAGGGAGAGUCCAUGCUUGAGGCUAUGCGUGCUCACUUCUCUCUCUGUCACCUAU
>Ac-miR156_8
GAAGGCUGACAGAAGAGAGUGGGCACACAACAGCAACGGGUAUAAUGGUGUAUGCCCUUCUCGUUGCGUGCUCACUUCUCUUCUCGUCAUCCUCGU
>Ac-miR156_9
UGGCAAUGACAGAUAGAGCAGAGAGCACACCCCCAACAAGAGUGAAGUACUACUCCAAAAUCUUUUCACCAAUGUGGGGUUGUGCUCUCUCUCUUCUGUCACC
>Ph-miR156_1
GAGAGGCUGACAGAAAGAGGAGUGAGCACGCGGCGAGGACAGCAUACAUAUUAUGCUGUUCAUCACGCCGUGUGCUCACUCUCUUCUGUCAAUCUC
>Ph-miR156_2
UGGAGGAUGACAGAUAGAGCAGUGAGCACGCGGCCGCGACGGCACAUCCGCCCGUGCCGUUCCGCCCGGCCGUGUGCUCACUCUCUUCUGUCAUCACC
>Ph-miR156_3
UGUGGCUGACAGAAGAGAGUGAGCACGCAGCGGCACAGACUGCAUCUGAAUACGGCUGCUUCUUGCGAGAUGAAAGACGACGGGUGGAUGGAUGGAUGCCUAGACGCAGCUGCUGUUGCGUGCUCACUUCUCUCUCUGUCAGCUCU
>Ph-miR156_4
GAGAGGCUGACAGAAAGAGCAGCGAGCACGCGGCGGGGACGGCAUGCGCUCCAUGCCGGCCGCCGCGCCGGGUGCUCACUCUCUUCUGUCAAUCUC
>Ph-miR156_5
GGUGGUGACAGAAGAGAGUGAGCACACGUGGUUGCUUCCCUGCAUGCGUUUCUCAUGCUAGGAGCUACGCGUGCUCACUUCUCUUCCUGUCACCCAC
>Ph-miR156_6
GGAGGCUGACAGAAGAGAGUGAGCACACAUGGUGCCUUUCUUGCAUGAUGAAUGGCAGAGUCCAUGCUUGAAGCUAUGUGUGCUCACUUCUCUCUCUGUCGGCCA
>Ph-miR156_7
GAGCGGAUGACAGAAAGAGCAGUGAGCACGCGGCCGCAACGGCACAUCCGCGUCGGUGCCGUCACGCCCGGCCGUGUGCUCACUCUCUUCUGUCACCGUG
>Ph-miR156_8
GCUCACUGACAGAAGAGAGUGAGCACACAGCGGGCAGAUUGCAUCGAUCCCUGCCUUGACAAAACCGACACAAUGCGAAUGAUGAUGCAGCUGCUGUUGCGUGCUCACUACUCUCUCUGUCAGUCAUC
>osa-MIR156k
UUGAGAGUGAUGACAGAAGAGAGAGAGCACAACCCGGCAGCAGCGACGACGGCGGUCGCUUCUGCCAGGGCCGUGUGCUCUCUGAUCUAUCUGUCAUUGCCGUCCA
>osa-MIR156l
GCUAGGGAGCCGACAGAAGAGAGUGAGCAUAUAUAGUUCUUUCCUUGCAUAUGUGGUCAUAUGUGUGUUGACUGAAGAGAUACAUAUAUAUAGAGAGAGAGAGUUCAUGUGCUUGAAGCUAUAUGUGCUCACUUCUCUUUCUGUCAGCAAAUUAUC
>osa-MIR156e
GGCGCGAGGUGACAGAAGAGAGUGAGCACACGGCCGGGCGUGACGGCACCGGCGGGCGUGCCGUCGCGGCCGCGUGCUCACUGCUCUUUCUGUCAUCCGGUGCC
>osa-MIR156d
GGAGAAGCUCUCAUGAGAUUGACAGAAGAGAGUGAGCACACGGCGUGAUGGCCGGCAUAAAAUCUAUCCCGUCCUCGCCGCGUGCUCACUCCUCUUUCUGUCACCCUCUUUCUCUCAGGGCUCAACUCC
>osa-MIR156f
AGUUGACAGAAGAGAGUGAGCACACAGCGGCCAGACUGCAUCGAUCUAUCAAUCUUCCCUUCGACAGGAUAGCUAGAUAGAAAGAAAGAGAGGCCGUCGGCGGCCAUGGAAGAGAGAGAGAGAGAGAGAUGAAAUGAUGAUGAUGAUACAGCUGCCGCUGCGUGCUCACUUCUCUUUCUGUCAGCU
>osa-MIR156c
GGAGGAAGAGAGGGGUGAGAGGUGAGGCUGACAGAAGAGAGUGAGCACACAUGGUGACUUUCUUGCAUGCUGAAUGGACUCAUGCUUGAAGCUAUGUGUGCUCACUUCUCUCUCUGUCAGCCAUUUGAUCUCUCUUUCUCUCUUUCUCC
>osa-MIR156i
GGUGACAGAAGAGAGUGAGCACACGGCCGGGCGGAACGGCACCGGCGGAUGUGCCGUCGCGGCCGCGUGCUCACUGCUCUGUCUGUCAUC
>osa-MIR156j
UUGGGGCGGGGCGGGAUCGAGCAUAUGAAAGGCGAGAUUGUUGACAGAAGAGAGUGAGCACACGGCGCGGCGGCUAGCCAUCGGCGGGAUGCCUGCCCCCGCCGCGUGCUCGCUCCUCUUUCUGUCAGCAUCUCUCAUCACUCCCUCCCGCAUCCCCCGCCCCGA
>osa-MIR156a
GGAGGGUGACAGAAGAGAGUGAGCACACGUGGUUGUUUCCUUGCAUAAAUGAUGCCUAUGCUUGGAGCUACGCGUGCUCACUUCUCUCUCUGUCACCUCC
>osa-MIR156h
AGUUGACAGAAGAGAGUGAGCACACAGCGGCCAGACUGCAUCGAUCUAUCAAUCUUCCCUUCGACAGGAUAGCUAGAUAGAAAGAAAGAGAGGCCGUCGGCGGCCAUGGAAGAGAGAGAGAGAGAGAGAUGAAAUGAUGAUGAUGAUACAGCUGCCGCUGCGUGCUCACUUCUCUUUCUGUCAGCU
>osa-MIR156g
GGCUGACAGAAGAGAGUGAGCACACAGCGGGCAGACUGCAUCUGAAUUACCUGUUGCGACGAAGAAGACGACGGACGCAGCUUGCCGUUGCGUGCUCACUUCUCUCUCUGUCAGCU
>osa-MIR156b
UUGUCUUGAGAGGGGAAGAGAUCUCUAUGGGUUUUGGAGGUCUGACAGAAGAGAGUGAGCACACACGGUGCUUUCUUAGCAUGCAAGAGCCAUGCUGGGAGCUGUGCGUGCUCACUCUCUAUCUGUCAGCCGUUCACCAUGCCCAAUAUGAUUAAUCUCCUUCUCUCAGUUGACAG
>Ma-miR156_1
GGAUGGUUGACAGAAGAGAGUGAGCACACGGCGGAGGGUAAUGGUAUGAUACGGUGCUGUUUCCGGUGCGUGCUCACUGCUCUUCCUGUCAGCCCUU
>Ma-miR156_2
GAGGGGUUGACAGAAGAGAGUGAGCACACAUCGGGGAAAAUGGCAUGACGUGGUGCUGUUUCCGCUGCGUGCUCACUUCUCUUCCUGUCAUCCAACC
>Ma-miR156_3
UAGCUGUUGACAGAAGAUAGAGAGCACAGAUGGUGACAUGCGUGGGCUGCUGCAUCUCACUCCUUUGUGCUCUCUAUGCUUCUGUCAUC
>Ma-miR156_4
UGGUGGCUGACAGAUAGAGGAGCGAGCACGCAUAGCUUUGGAGCAUGGACUCUGUCUCUCCCUUUCCAUGCAAGAAAACACCAUGGGUGCUCACUCUCUUCUGUCAACCUC
>Ma-miR156_5
GGGCGGUUGACAGAAGAGAGUGAGCACGCAUCGGGUUGAAAUGGCACAAGACGGUGCUGUUUCCGCUGCGUGCUUACUUCUCUUCCUGUCAGUCAGC
>Ma-miR156_6
UUGGGGUUGACAGAAGAGAGUGAGCACGCAGCGGCGAUCGCAUCGUCGGGGUGCCGUCGCUGUUGCGUGCUCACUGCUCUCUCUGUCAUCCCGAU
>Ma-miR156_7
CGGUAAUGACAGAGAGAGGAGAGAGCACACUCCCAGCAAGAGCGAACGCCAUUCUUUCGCCAAUGUUGGGCUGUGCUCUCUCUCUUCUGUCAUCA
>Ma-miR156_8
UCUACUUGACAGAAGAGAGUGAGCACACAGCGGCGUGGGUGUCGCCGGGAUGCCGUCGCUGUUGCGUGCUCACGUCUCUCUCUGUCAUCCCUUU
>Ma-miR156_9
GAGCCGAUGACAGAGAGAGCAGUGAGCACGCAUAGACUCCCCCAUGCACCAUGCACAGAAGCAUCAUGGGUGCUCACUCUCUUCUGUCACCAUC
>Ma-miR156_10
AUGCUGUUGACAGAAGAUAGAGAGCACAGAUGAUGGCUUGCAACUCUUUUUGCAUUCCACUCCUUUGUGCUCUCUAUGCUUCUGUCAUC
>Ma-miR156_11
GUGGAGAUGACAGAGAGAGUAGUGAGCACGCAGCAGCGACGGCAUCGAGGCGGUGCGGUCGCCGCUGUGUGCUCACUCUCUUCUGUCAACCCG
>Ma-miR156_12
UGUAGGUUGACAGAAGAGAGCGAGCACACGGCGGCAAUUGCACCGAUUUGAUGCUGUUUCUGUUGCGUGCUCGCUCCUCUUUCUGUCGGCUC
>Ma-miR156_13
GGGGGGUUGACAGAAGAGAGUGAGCACACAGCGGGGGAAAAUGGCAUGCGACGGUGCUGUUUCCGUUGCGUGCUCACUUCUCUUCCUGUCAGCCUU
>Ma-miR156_14
GUGGGCUGACAGAAGAGAGUGAGCACACAGCGGCGAUUGCAUCGAUCUGAUGCCUUAUCUGUUGCGUGCUCACGUCUCUCUCUGUCAGCUCUC
>Ma-miR156_15
GGGGGGUUGACAGAAGAGAGUGAGCACACGGCGGCGAUCGCAUCGGCGGGGUGCCAUCGCUGUUGCGUGCUCACCUCUCUCUCUGUCAUCCCGAU
>Ma-miR156_16
GGGUGGUUGACAGAAGAGAGCGAGCACACGGCGGGGGGAAAUGGUAUGGUAUGAUGCUGUUUCCGUUGCGUGCUCACUUCUCUUCCUGUCAACCCU
>Ma-miR156_17
GAAGGUGAUGACAGAAGCAUAGAGAGCACAAAGGAGUGAGAUGCAGGAGGAGGCCAUCGCAUGUCAUCAUCUGUGCUCUCUAUCUUCUGUCAACA
>Ma-miR156_18
AUAAGGCUGACAGGAAGAGAAGUGAGCACGCAGCGGAAACAGCAGCGCCAUCAUAUCAUUUCUUGUUCCCACCCUGUGCUCACUCUCUCCUGUCAGCCCC
>Ma-miR156_19
UUUGGGUUGACAGAAGAGAGUGAGCACACAGCGGGCGGUGGCAUCGAUCCGCGGGAUGCCGUCGCUGUUGCGUGCUCACUCCUCUCUCUGUCAUCCCUGU
>Si-miR156_1
UGGAGGAUGACAGAUAGAGCAGUGAGCACGCGGCCGCGACGGCACCUCCGCCGGUGCCGUUCUGCCCGGCCGUGUGCUCACUCUCUUCUGUCACCGCC
>Si-miR156_2
UGUGGCUGACAGAAGAGAGUGAGCACGCAGCGGCCAGACUGCAUCUAUGCGAGACGCAGCUGCUGUUGCGUGCUCACUUCUCUGUCUGUCAGCUCU
>Si-miR156_3
ACGGCGAUGACAGUGAGAGCAGAGAGCACACGGCCCUCGCAGAAGCGAGGCUUUCUGCUCGCUGGUGCUGGGUUGUGCUCUCUCUCUUCUGUCAUC
>Si-miR156_4
AGAGAUUGACAGAAGAGAGCGAGCACCCGGCGCGGCGGCCGGCAUGGAGCGCAUGCCGUCCCCGCCGCGUGCUCGCUCCUCUUUCUGUCAGCCUCUC
>Si-miR156_5
GGAGGCUGACAGAAGAGAGUGAGCACACAUGGUGCCUUUCUUGCAUGGUGGAUGAGAGAGUUCAUGCUGGAAGCUAUGUGUGCUCACUUCUCUCUCUGUCGGCCA
>Si-miR156_6
GAAGGUGACAGAAGAGAGUGAGCACACGUGGUCGCUUCCCUGCAUGUAUUUCUCGUGCUUGGAGCUACGCGUGCUCACUUCUCUUCCUGUCACCUCC
>Si-miR156_7
GCUAACUGACAGAAGAGAGUGAGCACGCAGCGGUCAGACUGCAUCGAUCCGAUCUGCAAUCGAGACGGCACACGUACGAAUGAUGCAGCUGCUGCUGCGUGCUCACUUCUCUCUCUGUCAGUCCU
>Si-miR156_8
CAGCGGAUGACAGAAAGAGUAGUGAGCACGCGGCCGCGACGGCACAUCCGCGCCGGUGCCAUCACGCCCGGCCGUGUGCUCACUCUCUUCUGUCACCGCG
>Si-miR156_9
GCUUCCUGACAGAAGAGAGUGAGCACACAGCGGGCAGACUGCAUCGAUCCAAACCUUUACAAUCGAGAAGACGAAACACAUACGAAUGAAUGAUGCAGCUGCUGUUGUGUGCUCACUUCUCUCUCUGUCAGGCAU
>Eg-miR156_1
GGAGGCUGACAGAAGAGAGUGAGCACAUAUGGUGUUUUCUUGCAUGAGGGGAGAAUCCAUGCUCGAAGCUAUUUGUGCUCACUUCUCUGUCUGUCAGCCAC
>Eg-miR156_2
UUGGGCUGACAGAAGAGAGUGAGCACACGCCGGCGAUGGCAGCAUGAGGAGAUGCUGUUCCCGUUGCGUGCUCACUUCUCUUUCUGUCAGCUUC
>Eg-miR156_3
UGGAGGUUGACAGAAGAGAGUGAGCACCCAUGGUGCUUUCUUGCAUGACCUCAUGCUCGAAGCUAUGUGUGCUCACUUCUCUUUCUGUCAACCGC
>Eg-miR156_4
GAAGGUGAUGACAGAAGCAUAGAGAGCACAAAGGAGUGAGAUGCAAUGGGUCUUGCAUGUCAUCAUCUGUGCUCUCUAUCUUCUGUCAACA
>Eg-miR156_5
GGGGGCUGACAGAAGAGAGUGAGCACACAGCGAGGCAAUUGCAUCAGGGAAUGCCGUUCCGGUUGCGUGCUCGCUUCUCUUUCUGUCAACCUU
>Eg-miR156_6
AAGGUGAUGACAGAAGCAUAGAGAGCACAAAGGAGUGAGAUGCGGAGCACCAUGCAUCUCAUCAUCUGUGCUCUCUAUCUUCUGUCAACA
>bd-miR156_1
GGAGGCUGACAGAAGAGAGUGAGCACACAUGGUGCCUUUCUUGCAUGGUGAAUCAGAGAGAGGGAGAAAGAGCGUUCAUGCUUGAAGCUAUGUGUGCUCACUUCUCUCUCUGUCAGCCAU
>bd-miR156_2
GGAAGCUGACAGAAGAGAGUGAGCACCCAUGGUGUUUCGUUUGCAUCAAGGACAUGCCAGGGAGCUAUGCGUGCUCACUGCUCUAUCUGUCAGCCAGC
>bd-miR156_3
GGAGGUUUGACAGAAGAGAGUGAGCACACGCGGUGGUUUCCUAGCAUGCAGGAGCCAUGCUGGGAGCUGCGCGUGCUCACCCUCUCUCUGUCAGCCGU
>bd-miR156_4
AAGAGGCUGACAGAAAGAGGAGUGAGCACGCGGCGACGACGGCAUACAUAUGCCGGACAUCACGCCGUGUGCUCACUCUCUUCUGUCAAUCUC
>bd-miR156_5
CGAGAGGUGACAGAGAGAGAAGUGAGCACGCAGCAGCAGCAGCAUCAUUCGUUUUCGUGUAUGCCAUGCCAUGGCCGGCCAUGCCCGGCCGUGUCCGCCGCCGAAGGAAUAGAUGCAGUCUGGCCGCUGUGUGCUCACUCUCUUCUGUCACCCAU
>bd-miR156_6
UAGUGGAUGACAGGAAGAGCAGUGAGCACGCGGCCGCGACACGGCGGCGCCGUCGUGUGACGACCGGCCGUGUGCUCACUCUCUUCUGUCACCGCC
>bd-miR156_7
AACGGCUGACAGAAGAGAGUGAGCACACAGCGGCAGCCUGCAUCUGGAGCUAAAGACGAUGAUGUGUCGAUGCAUGUGAAGAAGGGGAAAAGAGAUAGGCGCAGCUGCUGUUGCGUGCUCACCCUCUCUCUGUCAGCUCU
>bd-miR156_8
UGGCCAUGACAGAGAGAGCAGAGAGCACACGGCCCUUGCCUCAGCGACCGGGCCGACGGCCGGUGUUUCACGCUGGUGCUGGGUUGUGCUCUCUCUCUUCUGUCAUC
>bd-miR156_9
GGCAAAGGUGACAGACAGAGCAGUGAGCACGCGGCCGCGACGGCACCAAUCCGCCGGGUGCCGUCCCGCCCGGCCGUGUGCUCACUCUCUUCUGUCACCGCG
>sb-miR156_1
UGUGGCUGACAGAAGAGAGUGAGCACGCAUCGGCCAGACUGCAUCUAUAUACGGCUGCUCCUGGCGAGAUAUGGAUGGAUGGAUGUCUAGGCGCAGCUGCUGUUGCGUGCUCACUUCUCUUUCUGUCAGCUCU
>sb-miR156_2
UCGGCGAUGACAGUGAGAGCAGAGAGCACACGGCCCUCGCAGAAGCGAGGCUUCUCCUCGCUGGUGCUGGGUUGUGCUCUCUCUCUUCUGUCAUC
>sb-miR156_3
GAGUGGCUGACAGAUAGAGAGUGAGCACGCACAGCUCCCAACAUGGCACUCAUGCUAAGAAACCACCGUGUGUGCUCACUCUCUUCUGUCAAACCU
>sb-miR156_4
UAAUGGCUGACAGAGAGAGAAGUGAGCACGCAUAGCUUCGAGCAUGAAUCCACUCAUUCAUCAUGCAAGAAAGGCACCAUGUGUGCUCACUCUCUUCUGUCAGCCUC
>sb-miR156_5
AAGAGGCUGACAGAAAGAGAAGUGAGCACGCGGCGAGGACGACAUACAUAUUAUGCCGUUCGUCGCGCCGUGUGCUCACUCUCUUCUGUCAAUCUC
>sb-miR156_6
GAGUGGAUGACAGAUAGAGCAGUGAGCACGCGGCCGCGACGGCACAUCCGCCGGUGCCGUUCCGCCGGCCGUGUGCUCACUCUCUUCUGUCACCGCC
>sb-miR156_7
CAGCGGAUGACAGAAAGAGCAGUGAGCACGCGGCCGCGACGGCACAUCCUUGACCGGUGCCGUCACGCCCGGCCGUGUGCUCACUCUCUUCUGUCACCGCG
>sb-miR156_8
GCUAACUGACAGAAGAGAGUGAGCACACAGCGGGCAGACUGCAUCGAUCUGAACCGAGACGACGCAAGUAGGAAUGAUGAUGAUGAUGCAGCUGCUGCUGCGUGCUCACUUCUCUCUCUGUCAGACCU
>sb-miR156_9
AGAGAUUGACAGAAGAGAGCGAGCACCCGGCGCGGCGGCCGGCAUGGAGCGCAUGCCGUCCCCGCCGCGUGCUCGCUUCUCUUUCUGUCAGCCUC
>zm-miR156_1
CGCGGUGACAGAAGAGAGUGAGCACACGGCCGGUGUGACGGCACCGGCGCGGAUGUGCCGUCGCGGCCGCGUGCUCACUGCUCUCUCUGUCAUCCGC
>zm-miR156_2
GAGAGAGCUGACAGAAAGAGAAGUGAGCACGCAACAGCAGCUGCGCCUAGGCCUAGGCUAGGCAUCCAUCGAUCCGUCGCUUUGGGGCAGCCGUAUAUAGAUGCAGUCUGGCCGAUGCGUGCUCACUCUCUUCUGUCAGCCAC
>zm-miR156_3
GAGUGACUGACAGAUAGAGGGUGAGCACGCACAGCUCCUAGCAUGACACUCAUGGUAAGAAACCACCGUGUGUGCUCACUCUCUUCUGUCAAACCU
>zm-miR156_4
UAAUGGCUGACAGAGAGAGAAGUGAGCACGCAUAGCUUCGAGCAUGAACUCUCUCGAUCAUACAUCAUGCAAGAAAGGCACCAUGUGUGCUCACUCUCUUCUGUCAGCUUU
>zm-miR156_5
AGAGGACUGACAGAGAGAGAAGUGAGCACGCAGCAGCAGCUGCAUCAUCAUUCGUACGUGCGCCGUCUCGGAUGCAGAUCGAUCGAUGCAGUCUGCCCGCUGUGUGCUCACUCUCUUCUGUCAGUUAG
>zm-miR156_6
GAGUGGAUGACAGAUAGAGCAGUGAGCACGCGUCCGCGACGGCACCAUCCGCCGGUGCCGUUCCGCCCGGCCGUGUGCUCACUCUCUUCUGUCACCGCC
>zm-miR156_7
AAGAGGCUGACAGAAAGAGAAGUGAGCACGCGGCGAGGACGGCAUACAUGCUAUGUCGUUCGUCGCGCCGUGUGCUCACUCUCUUCUGUCAAUCUC
>zm-miR156_8
GAGUGGGUGACAGAUAGAGCAGUGAGCACGCGGCCGCGACGGCACAUCCGCCGGUGCCGUUCCGCCCGGCCGUGUGCUCACUCUCUUCUGUCACCGCC
>zm-miR156_9
GAGAGGCUGACAGAAAGAGAAGCGAGCACGCGGCGGGGACGGCAUGCGUUCCAUGCCGGUCGCCGCGCCAGGUGCUCGCUCUCUUCUGUCAAUCUCU
>zm-miR156_10
UGUGGCUGACAGAAGAGAGUGAGCACGCAUCGGCCAGACUGCAUCUAUAUACGGCUGCUCCUGGCGAAUGGAUAGAUGCCAAGGCGCAGCUGCUGUUGCGUGCUCACUUCUCUUUCUGUCAGCUCC
>zm-miR156_11
UGGGCGAUGACAGUGAGAGCAGAGAGCACACGGCCCUCGCAGAAGCGAGGCUUUUCCUCGCUGGUGCUGGGUUGUGCUCUCUCUCUUCUGUCAUC
>zm-miR156_12
CAGCGGAUGACAGAAAGAGCAGUGAGCACGCGGCCGCGACGGCACGUGCCGUCACGCCCGGCCGUGUGCUCACUCUCUUCUGUCACCGCG

## Sheet: Table S4
Table S4. The basic information of each miR156.
Organisms	ID	Location	Start	End	g+c	Length	MFE	MFEI
Brassica rapa	Br-miR156_1	NC_024795.1	2836919	2837004	45	96	47.7	1.10417
	Br-miR156_2	NC_024795.1	22217645	22217787	58	153	46.19	0.520509
	Br-miR156_3	NC_024796.1	2983778	2983877	51	110	61.4	1.09447
	Br-miR156_4	NC_024796.1	7398792	7398879	44	98	41.9	0.971707
	Br-miR156_5	NC_024796.1	9912187	9912279	41	103	47.6	1.12716
	Br-miR156_6	NC_024797.1	2162978	2163076	50	109	58.9	1.08073
	Br-miR156_7	NC_024797.1	28490302	28490386	45	95	48.3	1.12983
	Br-miR156_8	NC_024798.1	11306032	11306114	40	93	47.7	1.28226
	Br-miR156_9	NC_024800.1	17880357	17880446	47	100	58.1	1.23617
	Br-miR156_10	NC_024800.1	17880589	17880678	47	100	57.6	1.22553
	Br-miR156_11	NC_024801.1	904285	904369	48	95	46.6	1.02193
	Br-miR156_12	NC_024801.1	17337556	17337648	45	103	50.2	1.08306
	Br-miR156_13	NC_024802.1	13250661	13250746	44	96	45.1	1.06771
	Br-miR156_14	NC_024802.1	13509397	13509479	43	93	43.9	1.09777
	Br-miR156_15	NC_024803.1	31078787	31078868	38	92	46.6	1.33295
	Br-miR156_16	NC_024804.1	7029823	7029905	41	93	42.8	1.12248
Camelina sativa	Cs-miR156_1	NC_025685.1	16019051	16019135	47	95	39.3	0.880179
	Cs-miR156_2	NC_025686.1	22073351	22073434	45	94	41	0.969267
	Cs-miR156_3	NC_025687.1	23008326	23008459	63	144	53.67	0.591601
	Cs-miR156_4	NC_025689.1	27447211	27447299	42	99	46.6	1.12073
	Cs-miR156_5	NC_025691.1	16297785	16297873	42	99	46.6	1.12073
	Cs-miR156_6	NC_025691.1	28345517	28345598	40	92	47.1	1.27989
	Cs-miR156_7	NC_025692.1	1152641	1152739	50	109	61.3	1.12477
	Cs-miR156_8	NC_025692.1	11005884	11005970	45	97	48.4	1.10882
	Cs-miR156_9	NC_025693.1	34011114	34011197	42	94	47.2	1.19554
	Cs-miR156_10	NC_025694.1	4184131	4184216	46	96	45.9	1.0394
	Cs-miR156_11	NC_025694.1	4620081	4620162	43	92	45.2	1.14257
	Cs-miR156_12	NC_025695.1	4708644	4708729	45	96	43.8	1.01389
	Cs-miR156_13	NC_025695.1	5181645	5181724	42	90	42.6	1.12698
	Cs-miR156_14	NC_025695.1	43190408	43190490	43	93	41.3	1.03276
	Cs-miR156_15	NC_025696.1	4416946	4417031	45	96	44.9	1.03935
	Cs-miR156_16	NC_025696.1	4883431	4883512	43	92	45.2	1.14257
	Cs-miR156_17	NC_025697.1	5029869	5029968	53	110	60.8	1.04288
	Cs-miR156_18	NC_025697.1	13364818	13364904	42	97	51.3	1.2592
	Cs-miR156_19	NC_025698.1	25101957	25102090	64	144	52.97	0.574761
	Cs-miR156_20	NC_025699.1	29810672	29810756	47	95	43.7	0.978723
	Cs-miR156_21	NC_025700.1	13315251	13315339	43	99	46.4	1.08997
	Cs-miR156_22	NC_025700.1	24048684	24048767	42	94	44.1	1.11702
	Cs-miR156_23	NC_025701.1	27938914	27939049	65	146	61.6	0.649104
	Cs-miR156_24	NC_025702.1	14398310	14398392	43	93	41.3	1.03276
	Cs-miR156_25	NC_025702.1	14399351	14399433	43	93	41.3	1.03276
	Cs-miR156_26	NC_025703.1	22620534	22620619	48	96	47.4	1.02865
	Cs-miR156_27	NC_025704.1	5274824	5274922	51	109	63.9	1.14949
	Cs-miR156_28	NC_025704.1	17822891	17822977	44	97	48.9	1.14574
Phaseolus vulgaris	Pv-miR156_1	NC_023751.1	12837459	12837547	45	99	50.9	1.14254
	Pv-miR156_2	NC_023751.1	13696991	13697072	40	92	38.25	1.0394
	Pv-miR156_3	NC_023757.1	36231000	36231084	44	95	36.7	0.87799
	Pv-miR156_4	NC_023758.1	48410427	48410533	44	117	42.25	0.820707
	Pv-miR156_5	NC_023759.1	4366494	4366570	34	87	39.9	1.34888
	Pv-miR156_6	NC_023759.1	19172756	19172846	46	101	53.1	1.14292
Vigna angularis	Va-miR156_1	NC_030637.1	32798547	32798631	43	95	41.2	1.00857
	Va-miR156_2	NC_030640.1	31750900	31750981	36	92	45.2	1.36473
	Va-miR156_3	NC_030640.1	32743362	32743449	47	98	54	1.17238
	Va-miR156_4	NC_030643.1	17314489	17314575	45	97	38.35	0.87858
	Va-miR156_5	NC_030643.1	34963155	34963235	36	91	48.1	1.46825
	Va-miR156_6	NC_030643.1	35808551	35808639	45	99	46.2	1.03704
Cajanus cajan	Cc-miR156_1	NC_033809.1	19530480	19530565	49	96	43.5	0.924745
	Cc-miR156_2	NC_033810.1	18480337	18480431	41	105	42.1	0.977933
	Cc-miR156_3	NC_033811.1	1920873	1920960	41	98	39.1	0.973121
	Cc-miR156_4	NC_033813.1	3999640	3999728	43	99	49.2	1.15574
	Cc-miR156_5	NC_033814.1	41360269	41360352	45	94	54.2	1.28132
Solanum lycopersicum	Sl-miR156_1	NC_015439.3	35865212	35865297	37	96	44	1.23874
	Sl-miR156_2	NC_015439.3	35866255	35866340	32	96	34.4	1.11979
	Sl-miR156_3	NC_015439.3	53114943	53115027	36	95	48.3	1.41228
	Sl-miR156_4	NC_015444.3	324088	324174	36	97	48.4	1.38603
	Sl-miR156_5	NC_015443.3	42968470	42968571	41	112	43.8	0.953833
	Sl-miR156_6	NC_015444.3	51301245	51301330	45	96	44.8	1.03704
	Sl-miR156_7	NC_015445.3	51977418	51977514	48	107	49.7	0.967679
	Sl-miR156_8	NC_015445.3	51997133	51997219	41	97	37.8	0.950465
	Sl-miR156_9	NC_015445.3	51997598	51997685	47	98	55.4	1.20278
	Sl-miR156_10	NC_015445.3	51997840	51997927	48	98	51.5	1.09481
	Sl-miR156_11	NC_015445.3	51998082	51998169	47	98	55.4	1.20278
	Sl-miR156_12	NC_015445.3	51998337	51998424	47	98	53.7	1.16587
	Sl-miR156_13	NC_015445.3	52008935	52009029	42	105	40.4	0.9161
	Sl-miR156_14	NC_015445.3	52130746	52130832	46	97	60.4	1.35365
Capsicum annuum	Ca-miR156_1	NC_029978.1	151332020	151332105	40	96	48.6	1.26562
	Ca-miR156_2	NC_029979.1	5510596	5510710	52	125	46.7	0.718462
	Ca-miR156_3	NC_029983.1	9867859	9867945	39	97	57.9	1.53053
	Ca-miR156_4	NC_029985.1	1599002	1599085	32	94	49.8	1.65559
	Ca-miR156_5	NC_029988.1	9749533	9749621	42	99	45.9	1.1039
Nicotiana tabacum	Nt-miR156_1	NW_015790845.1	29343	29452	52	120	44.35	0.710737
	Nt-miR156_2	NW_015793035.1	109752	109836	44	95	51.7	1.23684
	Nt-miR156_3	NW_015799498.1	13154	13236	35	93	39.2	1.2043
	Nt-miR156_4	NW_015799498.1	14371	14453	37	93	44.3	1.28742
	Nt-miR156_5	NW_015799498.1	14785	14866	35	92	43.6	1.35404
	Nt-miR156_6	NW_015800803.1	22542	22632	46	101	52.8	1.13646
	Nt-miR156_7	NW_015826524.1	26497	26590	45	104	48	1.02564
	Nt-miR156_8	NW_015841047.1	11774	11862	40	99	44.3	1.11869
	Nt-miR156_9	NW_015841842.1	8816	8907	45	102	58.1	1.2658
	Nt-miR156_10	NW_015848029.1	5428	5516	39	99	48.7	1.26133
	Nt-miR156_11	NW_015872208.1	51882	51971	46	100	53.4	1.16087
	Nt-miR156_12	NW_015884734.1	120	216	39	107	45.8	1.09753
	Nt-miR156_13	NW_015889455.1	50797	50882	43	96	48.3	1.17006
	Nt-miR156_14	NW_015891370.1	30316	30411	40	106	44.1	1.04009
	Nt-miR156_15	NW_015897682.1	45419	45508	50	100	56.3	1.126
	Nt-miR156_16	NW_015897682.1	63560	63649	51	100	54.9	1.07647
	Nt-miR156_17	NW_015897682.1	63820	63901	41	92	44.9	1.19035
	Nt-miR156_18	NW_015901267.1	28435	28530	44	106	53.2	1.14065
	Nt-miR156_19	NW_015902704.1	135041	135124	41	94	39.2	1.01713
	Nt-miR156_20	NW_015902704.1	135275	135367	47	103	45.7	0.94402
	Nt-miR156_21	NW_015907343.1	50177	50262	38	96	43.6	1.19518
	Nt-miR156_22	NW_015908598.1	107768	107861	41	104	49.8	1.16792
	Nt-miR156_23	NW_015914002.1	81203	81284	44	92	53.7	1.32658
	Nt-miR156_24	NW_015918203.1	79046	79139	46	104	55	1.14967
	Nt-miR156_25	NW_015930248.1	3051	3143	42	103	52.8	1.22053
	Nt-miR156_26	NW_015950030.1	41984	42067	42	94	46.3	1.17275
	Nt-miR156_27	NW_015950030.1	42214	42297	43	94	49.8	1.23206
	Nt-miR156_28	NW_015950030.1	53013	53102	46	100	45.05	0.979348
Prunus mume	Pm-miR156_1	NC_024127.1	11538548	11538635	47	98	56.3	1.22232
	Pm-miR156_2	NC_024129.1	12891236	12891315	39	90	43.8	1.24786
	Pm-miR156_3	NC_024129.1	12891803	12891893	46	101	43.7	0.940594
	Pm-miR156_4	NC_024129.1	12891999	12892089	46	101	43.7	0.940594
	Pm-miR156_5	NC_024132.1	16196043	16196124	38	92	44.8	1.28147
	Pm-miR156_6	NC_024133.1	16662353	16662434	44	92	37.2	0.918972
	Pm-miR156_7	NC_024133.1	16672782	16672869	48	98	45.3	0.96301
Ananas comosus	Ac-miR156_1	NC_033622.1	1998149	1998244	69	106	66.5	0.909215
	Ac-miR156_2	NC_033625.1	13882329	13882407	40	89	48	1.34831
	Ac-miR156_3	NC_033630.1	1169590	1169681	48	102	51.63	1.05453
	Ac-miR156_4	NC_033630.1	1169838	1169931	47	104	53.1	1.08633
	Ac-miR156_5	NC_033630.1	1170067	1170160	49	104	55.1	1.08124
	Ac-miR156_6	NC_033634.1	2089575	2089667	55	103	53.3	0.940865
	Ac-miR156_7	NC_033636.1	10612587	10612692	55	116	56.8	0.890282
	Ac-miR156_8	NC_033639.1	8462781	8462866	50	96	49.1	1.02292
	Ac-miR156_9	NC_033640.1	10365244	10365336	49	103	47.8	0.947097
Panicum hallii	Ph-miR156_1	NC_038042.1	4257367	4257452	50	96	63.5	1.32292
	Ph-miR156_2	NC_038042.1	49409031	49409118	64	98	67.4	1.07462
	Ph-miR156_3	NC_038043.1	43111826	43111961	81	146	66.25	0.560206
	Ph-miR156_4	NC_038045.1	4296908	4296993	65	96	61.7	0.988782
	Ph-miR156_5	NC_038046.1	17560088	17560174	54	97	55.2	1.05384
	Ph-miR156_6	NC_038046.1	56894986	56895080	54	105	59.7	1.05291
	Ph-miR156_7	NC_038048.1	38832523	38832612	66	100	65.5	0.992424
	Ph-miR156_8	NC_038049.1	6789726	6789843	67	128	61.6	0.718284
Panicum hallii	Ma-miR156_1	NC_025202.1	7654944	7655030	54	97	51.6	0.985109
	Ma-miR156_2	NC_025202.1	11858086	11858172	53	97	48.6	0.945341
	Ma-miR156_3	NC_025202.1	17288408	17288486	44	89	46.6	1.18999
	Ma-miR156_4	NC_025203.1	16919073	16919173	58	111	41.7	0.647717
	Ma-miR156_5	NC_025204.1	720173	720259	54	97	53.3	1.01756
	Ma-miR156_6	NC_025204.1	3043626	3043710	58	95	70.1	1.27223
	Ma-miR156_7	NC_025204.1	7906592	7906676	50	95	48.3	1.01684
	Ma-miR156_8	NC_025205.1	1710781	1710864	55	94	53.6	1.03675
	Ma-miR156_9	NC_025205.1	6454672	6454755	52	94	37.4	0.765139
	Ma-miR156_10	NC_025205.1	10031541	10031619	39	89	46.9	1.3512
	Ma-miR156_11	NC_025206.1	3278195	3278277	58	93	64.2	1.19021
	Ma-miR156_12	NC_025207.1	2769467	2769548	50	92	48.3	1.05
	Ma-miR156_13	NC_025208.1	3910618	3910703	55	96	57.2	1.08333
	Ma-miR156_14	NC_025208.1	13179701	13179783	51	93	55.6	1.17225
	Ma-miR156_15	NC_025210.1	8663985	8664069	60	95	62.5	1.09649
	Ma-miR156_16	NC_025210.1	21664919	21665004	53	96	50	0.982704
	Ma-miR156_17	NC_025210.1	26346267	26346351	46	95	45	1.02975
	Ma-miR156_18	NC_025210.1	27488937	27489026	54	100	45.8	0.848148
	Ma-miR156_19	NC_025211.1	15277809	15277898	60	100	62	1.03333
Setaria italica	Si-miR156_1	NC_028450.1	30686023	30686110	66	98	69.5	1.07452
	Si-miR156_2	NC_028451.1	30830658	30830743	55	96	65.5	1.24053
	Si-miR156_3	NC_028451.1	34718498	34718583	57	96	56	1.02339
	Si-miR156_4	NC_028453.1	31435052	31435138	66	97	65.2	1.01843
	Si-miR156_5	NC_028454.1	11530843	11530937	55	105	61.5	1.06493
	Si-miR156_6	NC_028454.1	32103899	32103985	53	97	56.8	1.10484
	Si-miR156_7	NC_028455.1	28563258	28563372	69	125	71.8	0.832464
	Si-miR156_8	NC_028456.1	24139216	24139305	67	100	63.7	0.950746
	Si-miR156_9	NC_028457.1	10204367	10204491	66	135	68.1	0.76431
Elaeis guineensis	Eg-miR156_1	NC_025993.1	4182398	4182488	50	101	56.4	1.11683
	Eg-miR156_2	NC_025994.1	18730258	18730341	53	94	55.2	1.10799
	Eg-miR156_3	NC_025995.1	4922760	4922844	48	95	54.6	1.19737
	Eg-miR156_4	NC_025998.1	29635401	29635481	41	91	46.2	1.23827
	Eg-miR156_5	NC_026000.1	36592691	36592773	52	93	47.6	0.984285
	Eg-miR156_6	NC_026005.1	18751380	18751459	42	90	49.3	1.30423
Malus domestica	Md-miR156_1	NC_024239.1	26412151	26412235	46	95	41.2	0.942792
	Md-miR156_2	NC_024240.1	13988341	13988426	46	96	45.8	1.03714
	Md-miR156_3	NC_024244.1	23402639	23402723	42	95	48.1	1.20551
	Md-miR156_4	NC_024246.1	7707266	7707352	45	97	41.3	0.946163
	Md-miR156_5	NC_024247.1	28545913	28545995	37	93	46.4	1.34844
	Md-miR156_6	NC_024248.1	33046723	33046810	45	98	49.1	1.11338
	Md-miR156_7	NC_024253.1	582717	582804	47	98	42.2	0.916196
	Md-miR156_8	NC_024253.1	629997	630083	46	97	52.5	1.1766
	Md-miR156_9	NC_024253.1	8248886	8248972	48	97	41.5	0.891323
	Md-miR156_10	NC_024253.1	8285688	8285770	47	93	46.5	1.06383
	Md-miR156_11	NW_007545266.1	1052887	1052968	40	92	46.3	1.25815
	Md-miR156_12	NW_007545266.1	1054387	1054466	36	90	46.2	1.42593
	Md-miR156_13	NW_007545344.1	516581	516662	41	92	44.2	1.17179
	Md-miR156_14	NW_007545395.1	8113216	8113301	47	96	44.1	0.977394
	Md-miR156_15	NW_007545549.1	344843	344925	41	93	46.3	1.21427
	Md-miR156_16	NW_007545756.1	1209094	1209179	48	96	46.4	1.00694
	Md-miR156_17	NW_007545756.1	1218723	1218808	48	96	44.3	0.961372
	Md-miR156_18	NW_007546204.1	8199872	8199954	47	93	46.5	1.06383
Prunus persica	Pp-miR156_1	NC_034009.1	34960231	34960314	44	94	52.9	1.27901
	Pp-miR156_2	NC_034009.1	35792904	35792991	47	98	47.4	1.02909
	Pp-miR156_3	NC_034011.1	16336273	16336352	39	90	43.8	1.24786
	Pp-miR156_4	NC_034011.1	16336817	16336907	46	101	43.7	0.940594
	Pp-miR156_5	NC_034011.1	26355165	26355262	44	108	48.2	1.01431
	Pp-miR156_6	NC_034013.1	17447874	17447952	37	89	46.8	1.4212
	Pp-miR156_7	NC_034014.1	1928560	1928642	46	93	50.3	1.17578
	Pp-miR156_8	NC_034015.1	18998140	18998226	43	97	47.7	1.14361
	Pp-miR156_9	NC_034015.1	21693889	21693970	42	92	43.1	1.11542
Medicago truncatula	Mt-miR156_1	NC_016407.2	4043025	4043110	45	96	55.4	1.28241
	Mt-miR156_2	NC_016409.2	48230231	48230319	46	99	54.4	1.19455
	Mt-miR156_3	NC_016409.2	48955736	48955816	38	91	39.9	1.15385
	Mt-miR156_4	NC_016410.2	54672429	54672513	39	95	38.2	1.03104
	Mt-miR156_5	NC_016412.2	30617133	30617245	49	123	39.1	0.648747
	Mt-miR156_6	NC_016413.2	31748924	31749010	41	97	43.2	1.08625
	Mt-miR156_7	NC_016414.2	44922535	44922694	50	170	79.4	0.934118
Brachypodium distachyon	Bd-miR156_1	NC_016132.3	4036123	4036232	60	120	65.9	0.915278
	Bd-miR156_2	NC_016132.3	4036351	4036438	53	98	48.5	0.93377
	Bd-miR156_3	NC_016132.3	4036587	4036674	59	98	60.4	1.04462
	Bd-miR156_4	NC_016133.3	4346600	4346682	52	93	59.3	1.22622
	Bd-miR156_5	NC_016133.3	39008670	39008814	92	155	83.6	0.586255
	Bd-miR156_6	NC_016133.3	49734715	49734800	64	96	68.4	1.11328
	Bd-miR156_7	NC_016134.3	36068032	36068161	76	140	65.7	0.617481
	Bd-miR156_8	NC_016134.3	38754432	38754528	67	107	58.6	0.817408
	Bd-miR156_9	NC_016135.3	18347367	18347458	71	102	72.6	1.00249
Sorghum bicolor	Sb-miR156_1	NC_012871.2	59370556	59370678	72	133	70.4	0.735171
	Sb-miR156_2	NC_012871.2	62805817	62805901	57	95	58.2	1.07479
	Sb-miR156_3	NC_012872.2	3415904	3415989	50	96	46.2	0.9625
	Sb-miR156_4	NC_012872.2	3416225	3416321	52	107	56.3	1.01186
	Sb-miR156_5	NC_012873.2	5326255	5326340	51	96	58.7	1.19894
	Sb-miR156_6	NC_012873.2	56252123	56252209	65	97	69.6	1.10389
	Sb-miR156_7	NC_012875.2	49965691	49965781	67	101	71.1	1.05069
	Sb-miR156_8	NC_012876.2	57028198	57028315	68	128	66.8	0.767463
	Sb-miR156_9	NC_012879.2	55313890	55313974	64	95	63.7	1.0477
Zea mays	Zm-miR156_1	NC_024460.2	33005045	33005131	67	97	67.8	1.04324
	Zm-miR156_2	NC_024460.2	185613992	185614124	82	143	69.5	0.5927
	Zm-miR156_3	NC_024461.2	6928296	6928381	49	96	42.3	0.899235
	Zm-miR156_4	NC_024461.2	6928582	6928682	52	111	53.4	0.925156
	Zm-miR156_5	NC_024462.2	87069163	87069280	71	128	74.6	0.820863
	Zm-miR156_6	NC_024462.2	140280603	140280691	66	99	64.2	0.982553
	Zm-miR156_7	NC_024463.2	94725865	94725950	53	96	62.3	1.22445
	Zm-miR156_8	NC_024463.2	188595333	188595420	67	98	68.8	1.04782
	Zm-miR156_9	NC_024464.2	98967277	98967363	62	97	63.3	1.05254
	Zm-miR156_10	NC_024465.2	119411286	119411401	70	126	66.2	0.750567
	Zm-miR156_11	NC_024465.2	134663781	134663865	56	95	58.2	1.09398
	Zm-miR156_12	NC_024468.2	129642886	129642965	61	90	68.2	1.24226
Arabidopsis thaliana	ath-MIR156g	NC_003071.9	8412516	8412618	50	103	49.9	0.968932
	ath-MIR156h	NC_003076.9	22597012	22597117	47	106	40.4	0.810919
	ath-MIR156i	NC_003070.9	19806917	19807113	89	197	40.63	0.231734
	ath-MIR156a	NC_003071.9	10676451	10676573	55	123	57.1	0.84405
	ath-MIR156e	NC_003076.9	3867207	3867313	49	107	62.4	1.19016
	ath-MIR156c	NC_003075.9	15415418	15415521	50	104	50.4	0.969231
	ath-MIR156b	NC_003075.9	15074899	15075081	87	183	93.3	0.586018
	ath-MIR156j	NC_003071.9	17589020	17589087	30	68	19.9	0.97549
	ath-MIR156d	NC_003076.9	3456632	3456749	47	118	57.8	1.04219
	ath-MIR156f	NC_003076.9	9136106	9136237	66	132	63.4	0.727732
	ath-MIR157c	NC_003074.9	6244500	6244716	83	217	50.4	0.279829
	ath-MIR157a	NC_003070.9	24913202	24913299	43	98	48.3	1.14618
	ath-MIR157d	NC_003070.9	18026811	18027031	81	221	69.48	0.388135
	ath-MIR157b	NC_003070.9	24921086	24921217	59	132	57.1	0.733179
Oryza sativa	osa-MIR156k	9	18289107	18289212	62	106	60.3	0.917529
	osa-MIR156l	5	5230609	5230764	62	156	58.4	0.603805
	osa-MIR156e	4	25026327	25026430	74	104	73.2	0.951143
	osa-MIR156d	2	4512884	4513012	71	129	61.1	0.667103
	osa-MIR156f	8	21478230	21478415	93	186	74.62	0.431379
	osa-MIR156c	1	4665975	4666123	73	149	90.9	0.835708
	osa-MIR156i	2	24119995	24120084	61	90	60.4	1.10018
	osa-MIR156j	6	26554795	26554959	108	165	102.6	0.575758
	osa-MIR156a	1	22524147	22524246	52	100	57.8	1.11154
	osa-MIR156h	8	21491232	21491417	93	186	74.62	0.431379
	osa-MIR156g	9	15065253	15065368	65	116	61.1	0.810345
	osa-MIR156b	1	4665975	4666123	87	176	93.9	0.613245

## Sheet: Table S5
Table S5 Duplications of intra-groups and inter-groups.
Table S5.1. Duplications intra-groups.							Table S5.2. Duplications inter-groups.
Pairs number	SBP id	Group	SBP id	Group			Pairs number	SBP id	Group	SBP id	Group
1	BrSBP17	g7	BrSBP26	g7			1	BrSBP16	g4	BrSBP26	g7
2	BrSBP21	ds	BrSBP4	ds			2	PpSBP5	g7	PpSBP4	g9
3	BrSBP13	g3	BrSBP2	g3			3	PpSBP5	g7	PpSBP10	g9
4	BrSBP25	g7	BrSBP24	g7			4	PvSBP16	g6	PvSBP11	g3
5	BrSBP10	g8	BrSBP8	g8			5	PvSBP15	g8	PvSBP4	g3
6	BrSBP12	g3	BrSBP2	g3			6	PvSBP20	g1	PvSBP16	g6
7	BrSBP9	g3	BrSBP2	g3			7	PvSBP16	g6	PvSBP17	g1
8	BrSBP19	g7	BrSBP23	g7			8	PvSBP21	g6	PvSBP20	g1
9	BrSBP5	g4	BrSBP16	g4			9	PvSBP14	g5	PvSBP17	g1
10	BrSBP10	g8	BrSBP20	g8			10	PvSBP16	g6	PvSBP14	g5
11	BrSBP9	g3	BrSBP7	g3			11	PvSBP21	g6	PvSBP17	g1
12	BrSBP25	g7	BrSBP18	g7			12	VaSBP21	g6	VaSBP14	ds
13	BrSBP14	g3	BrSBP2	g3			13	VaSBP21	g6	VaSBP8	g1
14	BrSBP24	g7	BrSBP18	g7			14	VaSBP20	g1	VaSBP16	g3
15	BrSBP23	g7	BrSBP24	g7			15	VaSBP20	g1	VaSBP13	g3
16	BrSBP9	g3	BrSBP14	g3			16	VaSBP21	g6	VaSBP13	g3
17	BrSBP11	g8	BrSBP20	g8			17	VaSBP20	g1	VaSBP7	g6
18	BrSBP12	g3	BrSBP7	g3			18	VaSBP21	g6	VaSBP16	g3
19	BrSBP14	g3	BrSBP15	g3			19	VaSBP15	g4	VaSBP10	g8
20	BrSBP25	g7	BrSBP19	g7			20	VaSBP12	g3	VaSBP7	g6
21	BrSBP25	g7	BrSBP23	g7			21	VaSBP14	ds	VaSBP20	g1
22	BrSBP5	g4	BrSBP22	g4			22	BdSBP8	g7	BdSBP3	g1
23	BrSBP16	g4	BrSBP22	g4			23	BdSBP15	g8	BdSBP12	g4
24	BrSBP14	g3	BrSBP13	g3			24	BdSBP12	g4	BdSBP10	g8
25	BrSBP11	g8	BrSBP8	g8			25	BdSBP8	g7	BdSBP9	g1
26	BrSBP15	g3	BrSBP2	g3			26	BdSBP8	g7	BdSBP5	g2
27	BrSBP9	g3	BrSBP15	g3			27	BdSBP12	g4	BdSBP4	ms
28	BrSBP3	g2	BrSBP29	g2			28	SlSBP6	g7	SlSBP16	ds
29	BrSBP8	g8	BrSBP20	g8			29	SlSBP16	ds	SlSBP9	g9
30	BrSBP15	g3	BrSBP13	g3			30	SlSBP8	g7	SlSBP9	g9
31	BrSBP11	g8	BrSBP10	g8			31	SlSBP16	ds	SlSBP14	g1
32	BrSBP12	g3	BrSBP9	g3			32	SlSBP6	g7	SlSBP14	g1
33	BrSBP19	g7	BrSBP24	g7			33	SlSBP12	g2	SlSBP11	g3
34	BrSBP23	g7	BrSBP18	g7			34	SlSBP6	g7	SlSBP9	g9
35	BrSBP27	g1	BrSBP28	g1			35	SlSBP8	g7	SlSBP16	ds
36	PpSBP10	g9	PpSBP4	g9			36	AcSBP9	g8	AcSBP2	g4
37	PpSBP13	g9	PpSBP4	g9			37	AcSBP15	g1	AcSBP7	g2
38	PpSBP10	g9	PpSBP13	g9			38	SbSBP16	g8	SbSBP15	g4
39	PpSBP11	g3	PpSBP9	g3			39	SbSBP6	ms	SbSBP15	g4
40	PpSBP14	ds	PpSBP6	ds			40	SbSBP2	g8	SbSBP15	g4
41	PvSBP20	g1	PvSBP17	g1			41	SbSBP10	g1	SbSBP9	g7
42	PvSBP2	g8	PvSBP15	g8			42	SbSBP9	g7	SbSBP18	g1
43	PvSBP21	g6	PvSBP16	g6			43	PmSBP13	g9	PmSBP1	g7
44	PvSBP5	g9	PvSBP18	g9			44	PmSBP2	g9	PmSBP1	g7
45	PvSBP13	g3	PvSBP11	g3			45	PmSBP6	g3	PmSBP4	g5
46	VaSBP10	g8	VaSBP6	g8			46	PmSBP6	g3	PmSBP5	g5
47	VaSBP3	g3	VaSBP12	g3			47	PmSBP1	g7	PmSBP9	g9
48	VaSBP20	g1	VaSBP8	g1			48	CcSBP11	g9	CcSBP6	g8
49	VaSBP21	g6	VaSBP7	g6			49	MdSBP3	g9	MdSBP2	g7
50	VaSBP12	g3	VaSBP16	g3			50	MdSBP24	g7	MdSBP3	g9
51	VaSBP13	g3	VaSBP12	g3			51	MdSBP32	g9	MdSBP2	g7
52	VaSBP14	ds	VaSBP4	ds			52	MdSBP29	g2	MdSBP21	g3
53	BdSBP9	g1	BdSBP3	g1			53	PhSBP2	g7	PhSBP3	g1
54	BdSBP15	g8	BdSBP10	g8			54	PhSBP17	g1	PhSBP16	g6
55	BdSBP16	g9	BdSBP6	g9			55	PhSBP4	g8	PhSBP14	g4
56	BdSBP13	g9	BdSBP16	g9			56	PhSBP12	g8	PhSBP14	g4
57	SlSBP4	g3	SlSBP13	g3			57	PhSBP9	g1	PhSBP2	g7
58	SlSBP14	g1	SlSBP3	g1			58	PhSBP4	g8	PhSBP13	g4
59	SlSBP4	g3	SlSBP11	g3			59	PhSBP16	g6	PhSBP14	g4
60	SlSBP5	ds	SlSBP7	ds			60	PhSBP16	g6	PhSBP13	g4
61	AcSBP6	g5	AcSBP5	g5			61	PhSBP12	g8	PhSBP13	g4
62	AcSBP8	g9	AcSBP1	g9			62	OsSPL5	g1	OsSPL4	g7
63	AcSBP12	g9	AcSBP1	g9			63	OsSPL13	g3	OsSPL8	g1
64	SbSBP7	g9	SbSBP3	g9			64	OsSPL10	g1	OsSPL11	g7
65	SbSBP19	g7	SbSBP8	g7			65	OsSPL14	g8	OsSPL15	g4
66	SbSBP10	g1	SbSBP18	g1			66	CaSBP7	g3	CaSBP13	g5
67	SbSBP3	g9	SbSBP14	g9			67	CaSBP7	g3	CaSBP8	g1
68	SbSBP16	g8	SbSBP2	g8			68	SiSBP2	g7	SiSBP1	g1
69	MtSBP7	g7	MtSBP16	g7			69	SiSBP2	g7	SiSBP8	g1
70	MtSBP12	g3	MtSBP6	g3			70	CsSBP20	g4	CsSBP8	g7
71	MtSBP5	g5	MtSBP1	g5			71	CsSBP12	g4	CsSBP8	g7
72	PmSBP13	g9	PmSBP9	g9			72	CsSBP12	g4	CsSBP38	g8
73	PmSBP2	g9	PmSBP13	g9			73	CsSBP20	g4	CsSBP38	g8
74	PmSBP2	g9	PmSBP9	g9			74	CsSBP20	g4	CsSBP41	g8
75	PmSBP6	g3	PmSBP7	g3			75	CsSBP12	g4	CsSBP41	g8
76	AtSPL5	g3	AtSPL4	g3			76	CsSBP17	g3	CsSBP33	g4
77	AtSPL14	g4	AtSPL16	g4			77	CsSBP16	g5	CsSBP24	g3
78	AtSPL9	g8	AtSPL15	g8			78	EgSBP21	g4	EgSBP9	g8
79	MdSBP27	g5	MdSBP26	g5			79	EgSBP21	g4	EgSBP19	g7
80	MdSBP14	g3	MdSBP21	g3			80	EgSBP19	g7	EgSBP5	g3
81	MdSBP32	g9	MdSBP33	g9			81	EgSBP23	g1	EgSBP22	g6
82	MdSBP31	g9	MdSBP34	g9			82	EgSBP13	g1	EgSBP22	g6
83	MdSBP31	g9	MdSBP33	g9			83	EgSBP19	g7	EgSBP18	g1
84	MdSBP29	g2	MdSBP4	g2			84	EgSBP19	g7	EgSBP7	g1
85	MdSBP22	g3	MdSBP21	g3			85	EgSBP23	g1	EgSBP12	g6
86	MdSBP6	g3	MdSBP21	g3			86	ZmSBP21	g1	ZmSBP20	g7
87	MdSBP27	g5	MdSBP25	g5			87	ZmSBP1	g8	ZmSBP2	g4
88	MdSBP24	g7	MdSBP2	g7			88	ZmSBP21	g1	ZmSBP15	g7
89	MdSBP33	g9	MdSBP5	g9			89	ZmSBP13	g4	ZmSBP12	g8
90	MdSBP20	g3	MdSBP6	g3			90	ZmSBP22	g1	ZmSBP20	g7
91	MdSBP15	g3	MdSBP21	g3			91	ZmSBP14	g1	ZmSBP15	g7
92	MdSBP23	ds	MdSBP17	ds			92	ZmSBP22	g1	ZmSBP15	g7
93	MdSBP28	g5	MdSBP26	g5			93	ZmSBP24	g8	ZmSBP2	g4
94	MdSBP34	g9	MdSBP5	g9			94	ZmSBP20	g7	ZmSBP14	g1
95	MdSBP32	g9	MdSBP5	g9			95	ZmSBP23	g1	ZmSBP15	g7
96	MdSBP32	g9	MdSBP34	g9			96	ZmSBP13	g4	ZmSBP24	g8
97	MdSBP25	g5	MdSBP28	g5			97	MaSBP29	g4	MaSBP30	g7
98	MdSBP22	g3	MdSBP14	g3			98	MaSBP38	g1	MaSBP25	g3
99	MdSBP23	ds	MdSBP1	ds			99	MaSBP42	g4	MaSBP28	g7
100	PhSBP5	g9	PhSBP15	g9			100	MaSBP42	g4	MaSBP41	g8
101	PhSBP12	g8	PhSBP4	g8			101	MaSBP44	g7	MaSBP29	g4
102	PhSBP9	g1	PhSBP3	g1			102	MaSBP29	g4	MaSBP28	g7
103	OsSPL10	g1	OsSPL5	g1			103	MaSBP29	g4	MaSBP41	g8
104	OsSPL17	g8	OsSPL14	g8			104	MaSBP53	g9	MaSBP25	g3
105	OsSPL18	g9	OsSPL16	g9			105	MaSBP10	g7	MaSBP52	g8
106	OsSPL12	g7	OsSPL3	g7			106	MaSBP13	g8	MaSBP53	g9
107	OsSPL11	g7	OsSPL4	g7			107	MaSBP32	g5	MaSBP33	g2
108	CaSBP9	ds	CaSBP6	ds			108	MaSBP28	g7	MaSBP41	g8
109	CaSBP14	g3	CaSBP11	g3			109	MaSBP50	g8	MaSBP19	g7
110	SiSBP8	g1	SiSBP1	g1			110	MaSBP3	g3	MaSBP53	g9
111	SiSBP4	g8	SiSBP11	g8			111	MaSBP52	g8	MaSBP29	g4
112	SiSBP3	g7	SiSBP9	g7			112	MaSBP37	g7	MaSBP29	g4
113	CsSBP43	ds	CsSBP3	ds			113	MaSBP52	g8	MaSBP47	g7
114	CsSBP27	g7	CsSBP31	g7			114	MaSBP4	g9	MaSBP25	g3
115	CsSBP20	g4	CsSBP19	g4			115	MaSBP39	g8	MaSBP29	g4
116	CsSBP36	g3	CsSBP35	g3			116	MaSBP50	g8	MaSBP25	g3
117	CsSBP44	g8	CsSBP41	g8			117	MaSBP50	g8	MaSBP38	g1
118	CsSBP2	g3	CsSBP15	g3			118	MaSBP26	g1	MaSBP19	g7
119	CsSBP2	g3	CsSBP29	g3			119	MaSBP42	g4	MaSBP30	g7
120	CsSBP6	g8	CsSBP41	g8			120	MaSBP16	g2	MaSBP2	g5
121	CsSBP29	g3	CsSBP42	g3			121	MaSBP26	g1	MaSBP25	g3
122	CsSBP19	g4	CsSBP4	g4			122	MaSBP29	g4	MaSBP19	g7
123	CsSBP12	g4	CsSBP33	g4			123	MaSBP54	g7	MaSBP53	g9
124	CsSBP28	g9	CsSBP9	g9			124	MaSBP27	g6	MaSBP23	g1
125	CsSBP21	g7	CsSBP34	g7
126	CsSBP17	g3	CsSBP29	g3
127	CsSBP37	g8	CsSBP38	g8
128	CsSBP13	g7	CsSBP22	g7
129	CsSBP30	g2	CsSBP5	g2
130	CsSBP21	g7	CsSBP13	g7
131	CsSBP44	g8	CsSBP45	g8
132	CsSBP36	g3	CsSBP29	g3
133	CsSBP27	g7	CsSBP26	g7
134	CsSBP43	ds	CsSBP18	ds
135	CsSBP29	g3	CsSBP24	g3
136	CsSBP12	g4	CsSBP20	g4
137	CsSBP7	g4	CsSBP4	g4
138	CsSBP40	g5	CsSBP39	g5
139	CsSBP37	g8	CsSBP44	g8
140	CsSBP19	g4	CsSBP7	g4
141	CsSBP21	g7	CsSBP22	g7
142	CsSBP33	g4	CsSBP4	g4
143	CsSBP34	g7	CsSBP22	g7
144	CsSBP30	g2	CsSBP11	g2
145	CsSBP45	g8	CsSBP41	g8
146	CsSBP36	g3	CsSBP15	g3
147	CsSBP17	g3	CsSBP42	g3
148	CsSBP42	g3	CsSBP15	g3
149	CsSBP36	g3	CsSBP24	g3
150	CsSBP7	g4	CsSBP33	g4
151	CsSBP12	g4	CsSBP4	g4
152	CsSBP13	g7	CsSBP34	g7
153	CsSBP35	g3	CsSBP15	g3
154	CsSBP36	g3	CsSBP14	g3
155	CsSBP2	g3	CsSBP42	g3
156	CsSBP31	g7	CsSBP26	g7
157	CsSBP23	g1	CsSBP25	g1
158	CsSBP37	g8	CsSBP45	g8
159	CsSBP10	g9	CsSBP9	g9
160	CsSBP31	g7	CsSBP8	g7
161	CsSBP37	g8	CsSBP41	g8
162	CsSBP20	g4	CsSBP7	g4
163	CsSBP12	g4	CsSBP19	g4
164	CsSBP18	ds	CsSBP3	ds
165	CsSBP38	g8	CsSBP45	g8
166	CsSBP35	g3	CsSBP24	g3
167	CsSBP24	g3	CsSBP15	g3
168	CsSBP14	g3	CsSBP24	g3
169	CsSBP29	g3	CsSBP14	g3
170	CsSBP6	g8	CsSBP44	g8
171	CsSBP44	g8	CsSBP38	g8
172	CsSBP12	g4	CsSBP7	g4
173	CsSBP20	g4	CsSBP4	g4
174	CsSBP29	g3	CsSBP35	g3
175	CsSBP5	g2	CsSBP11	g2
176	CsSBP1	g5	CsSBP16	g5
177	CsSBP38	g8	CsSBP41	g8
178	CsSBP32	g1	CsSBP23	g1
179	CsSBP37	g8	CsSBP6	g8
180	CsSBP2	g3	CsSBP17	g3
181	CsSBP20	g4	CsSBP33	g4
182	CsSBP10	g9	CsSBP28	g9
183	CsSBP6	g8	CsSBP38	g8
184	CsSBP6	g8	CsSBP45	g8
185	CsSBP14	g3	CsSBP35	g3
186	CsSBP17	g3	CsSBP15	g3
187	CsSBP27	g7	CsSBP8	g7
188	CsSBP26	g7	CsSBP8	g7
189	CsSBP29	g3	CsSBP15	g3
190	CsSBP19	g4	CsSBP33	g4
191	CsSBP14	g3	CsSBP15	g3
192	EgSBP15	g4	EgSBP21	g4
193	EgSBP23	g1	EgSBP13	g1
194	EgSBP8	g7	EgSBP19	g7
195	EgSBP22	g6	EgSBP12	g6
196	EgSBP14	g9	EgSBP11	g9
197	EgSBP9	g8	EgSBP17	g8
198	EgSBP6	g9	EgSBP11	g9
199	EgSBP7	g1	EgSBP18	g1
200	EgSBP20	g8	EgSBP17	g8
201	EgSBP14	g9	EgSBP6	g9
202	EgSBP9	g8	EgSBP20	g8
203	EgSBP14	g9	EgSBP16	g9
204	ZmSBP30	g1	ZmSBP22	g1
205	ZmSBP21	g1	ZmSBP14	g1
206	ZmSBP27	ms	ZmSBP7	ms
207	ZmSBP30	g1	ZmSBP21	g1
208	ZmSBP12	g8	ZmSBP5	g8
209	ZmSBP1	g8	ZmSBP5	g8
210	ZmSBP23	g1	ZmSBP14	g1
211	ZmSBP22	g1	ZmSBP14	g1
212	ZmSBP6	g9	ZmSBP25	g9
213	ZmSBP8	g9	ZmSBP29	g9
214	ZmSBP23	g1	ZmSBP21	g1
215	ZmSBP11	g9	ZmSBP25	g9
216	ZmSBP11	g9	ZmSBP10	g9
217	ZmSBP23	g1	ZmSBP22	g1
218	ZmSBP17	g5	ZmSBP3	g5
219	ZmSBP20	g7	ZmSBP15	g7
220	ZmSBP24	g8	ZmSBP12	g8
221	ZmSBP23	g1	ZmSBP30	g1
222	ZmSBP24	g8	ZmSBP5	g8
223	ZmSBP25	g9	ZmSBP10	g9
224	ZmSBP32	g1	ZmSBP4	g1
225	ZmSBP21	g1	ZmSBP22	g1
226	ZmSBP24	g8	ZmSBP1	g8
227	ZmSBP18	g7	ZmSBP19	g7
228	MaSBP44	g7	MaSBP47	g7
229	MaSBP48	g2	MaSBP12	g2
230	MaSBP51	g7	MaSBP1	g7
231	MaSBP39	g8	MaSBP52	g8
232	MaSBP34	g9	MaSBP53	g9
233	MaSBP30	g7	MaSBP19	g7
234	MaSBP6	g9	MaSBP36	g9
235	MaSBP4	g9	MaSBP53	g9
236	MaSBP32	g5	MaSBP2	g5
237	MaSBP10	g7	MaSBP30	g7
238	MaSBP15	g5	MaSBP32	g5
239	MaSBP30	g7	MaSBP28	g7
240	MaSBP20	g7	MaSBP14	g7
241	MaSBP13	g8	MaSBP52	g8
242	MaSBP42	g4	MaSBP29	g4
243	MaSBP9	g1	MaSBP23	g1
244	MaSBP28	g7	MaSBP19	g7
245	MaSBP45	g8	MaSBP52	g8
246	MaSBP44	g7	MaSBP30	g7
247	MaSBP49	g8	MaSBP13	g8
248	MaSBP10	g7	MaSBP47	g7
249	MaSBP53	g9	MaSBP46	g9
250	MaSBP19	g7	MaSBP14	g7
251	MaSBP26	g1	MaSBP38	g1
252	MaSBP30	g7	MaSBP47	g7
253	MaSBP37	g7	MaSBP28	g7
254	MaSBP23	g1	MaSBP24	g1
255	MaSBP15	g5	MaSBP2	g5
256	MaSBP22	g3	MaSBP25	g3
257	MaSBP20	g7	MaSBP51	g7
258	MaSBP3	g3	MaSBP25	g3
259	MaSBP20	g7	MaSBP19	g7
260	MaSBP16	g2	MaSBP33	g2
261	MaSBP51	g7	MaSBP14	g7
262	MaSBP10	g7	MaSBP1	g7
263	MaSBP34	g9	MaSBP46	g9
264	MaSBP50	g8	MaSBP18	g8
265	MaSBP49	g8	MaSBP52	g8

## Sheet: Table S6
Table S6.The synteny relationships of intra-groups and inter-groups.
Table S6.1. The intra-group synteny relationships of SBP genes.						Table S6.2. The inter-group synteny relationships of SBP genes.
Serial number	Gene id	group	Gene id	group		Serial number	Gene id	Group	Gene id	Group
1	MdSBP26	g5	VaSBP5	g5		1	PmSBP11	g1	PpSBP8	g6
2	BrSBP18	g7	CsSBP34	g7		2	AtSPL12	g5	CsSBP35	g3
3	AtSPL14	g4	CsSBP19	g4		3	PvSBP16	g6	VaSBP8	g1
4	MdSBP24	g7	PpSBP5	g7		4	AtSPL15	g8	MdSBP25	g5
5	CsSBP6	g8	VaSBP6	g8		5	CsSBP39	g5	VaSBP10	g8
6	CsSBP5	g2	PvSBP12	g2		6	CsSBP18	ds	SlSBP2	g2
7	MdSBP22	g3	PvSBP10	g3		7	MdSBP13	g4	VaSBP10	g8
8	MtSBP14	g9	VaSBP9	g9		8	MdSBP30	g8	PmSBP7	g3
9	PpSBP11	g3	VaSBP3	g3		9	CsSBP34	g7	PpSBP4	g9
10	MdSBP17	ds	SlSBP7	ds		10	MdSBP21	g3	VaSBP20	g1
11	CaSBP15	g3	MdSBP22	g3		11	PvSBP21	g6	VaSBP14	ds
12	BrSBP11	g8	PpSBP16	g8		12	CsSBP39	g5	PvSBP2	g8
13	CcSBP9	g5	MdSBP26	g5		13	CsSBP21	g7	PpSBP4	g9
14	BrSBP17	g7	CsSBP31	g7		14	AtSPL14	g4	BrSBP10	g8
15	MdSBP21	g3	PmSBP6	g3		15	BrSBP24	g7	PmSBP2	g9
16	CsSBP11	g2	VaSBP17	g2		16	MdSBP21	g3	VaSBP7	g6
17	CsSBP22	g7	PmSBP1	g7		17	SlSBP1	g5	VaSBP17	g2
18	MdSBP17	ds	VaSBP14	ds		18	MdSBP13	g4	PmSBP7	g3
19	MtSBP6	g3	VaSBP3	g3		19	MdSBP3	g9	SlSBP8	g7
20	MdSBP6	g3	PpSBP11	g3		20	PmSBP11	g1	VaSBP21	g6
21	CcSBP6	g8	CsSBP44	g8		21	CaSBP5	g1	VaSBP21	g6
22	AtSPL13	g9	CsSBP28	g9		22	MdSBP14	g3	VaSBP10	g8
23	CaSBP5	g1	PmSBP11	g1		23	CsSBP34	g7	SlSBP9	g9
24	BrSBP9	g3	CaSBP15	g3		24	BrSBP18	g7	SlSBP9	g9
25	MtSBP16	g7	PmSBP1	g7		25	CsSBP22	g7	SlSBP9	g9
26	BrSBP5	g4	CsSBP12	g4		26	MdSBP19	g6	VaSBP8	g1
27	MdSBP15	g3	VaSBP12	g3		27	MdSBP30	g8	VaSBP3	g3
28	BrSBP11	g8	VaSBP10	g8		28	CcSBP12	g7	PpSBP4	g9
29	CcSBP6	g8	PvSBP15	g8		29	CaSBP13	g5	SlSBP10	g4
30	AtSPL15	g8	CcSBP6	g8		30	PmSBP9	g9	SlSBP8	g7
31	AtSPL11	g7	PpSBP5	g7		31	BrSBP10	g8	CsSBP20	g4
32	PvSBP11	g3	SlSBP4	g3		32	CsSBP34	g7	PmSBP2	g9
33	BrSBP17	g7	CsSBP8	g7		33	CsSBP13	g7	MdSBP3	g9
34	MdSBP28	g5	PvSBP8	g5		34	PvSBP17	g1	VaSBP7	g6
35	CsSBP15	g3	PvSBP13	g3		35	PmSBP3	g2	SlSBP1	g5
36	MdSBP32	g9	PmSBP9	g9		36	PmSBP10	g6	VaSBP20	g1
37	CcSBP20	g2	MdSBP29	g2		37	PpSBP11	g3	VaSBP6	g8
38	CsSBP13	g7	MdSBP2	g7		38	PvSBP20	g1	VaSBP6	g8
39	MdSBP30	g8	PmSBP16	g8		39	AtSPL1	g5	PvSBP16	g6
40	PvSBP2	g8	VaSBP10	g8		40	MdSBP2	g7	PmSBP9	g9
41	BrSBP9	g3	PmSBP6	g3		41	MdSBP20	g3	PvSBP14	g5
42	BrSBP16	g4	PmSBP12	g4		42	AtSPL15	g8	PmSBP4	g5
43	PvSBP9	ds	SlSBP5	ds		43	MdSBP24	g7	PpSBP4	g9
44	MdSBP32	g9	MtSBP14	g9		44	SlSBP10	g4	VaSBP5	g5
45	PvSBP21	g6	VaSBP21	g6		45	BrSBP23	g7	SlSBP9	g9
46	BrSBP25	g7	PmSBP1	g7		46	BrSBP11	g8	PmSBP4	g5
47	CsSBP14	g3	MdSBP14	g3		47	AtSPL15	g8	PpSBP1	g5
48	CcSBP7	g9	CsSBP28	g9		48	MdSBP21	g3	PvSBP21	g6
49	CsSBP2	g3	SlSBP11	g3		49	CsSBP22	g7	MdSBP3	g9
50	MdSBP22	g3	VaSBP12	g3		50	CaSBP5	g1	PmSBP10	g6
51	SlSBP16	ds	VaSBP4	ds		51	PmSBP6	g3	PvSBP20	g1
52	BrSBP8	g8	CsSBP37	g8		52	MdSBP2	g7	SlSBP9	g9
53	BrSBP20	g8	CsSBP37	g8		53	BrSBP25	g7	SlSBP9	g9
54	AtSPL16	g4	BrSBP22	g4		54	PpSBP4	g9	PvSBP3	g7
55	BrSBP21	ds	MdSBP1	ds		55	MdSBP24	g7	PvSBP18	g9
56	AtSPL10	g7	BrSBP24	g7		56	CaSBP5	g1	MdSBP19	g6
57	CaSBP3	g2	SlSBP2	g2		57	CcSBP6	g8	PpSBP6	ds
58	BrSBP10	g8	CsSBP44	g8		58	CcSBP12	g7	SlSBP9	g9
59	PpSBP5	g7	PvSBP3	g7		59	MdSBP18	g1	VaSBP7	g6
60	AtSPL15	g8	PmSBP16	g8		60	PmSBP9	g9	PpSBP5	g7
61	BrSBP9	g3	VaSBP3	g3		61	MtSBP7	g7	PmSBP2	g9
62	CcSBP12	g7	MdSBP2	g7		62	CaSBP8	g1	MdSBP28	g5
63	PpSBP6	ds	PvSBP7	ds		63	CsSBP13	g7	PpSBP4	g9
64	CsSBP5	g2	PmSBP3	g2		64	MdSBP3	g9	PmSBP1	g7
65	BrSBP3	g2	MdSBP29	g2		65	MdSBP30	g8	VaSBP13	g3
66	CaSBP5	g1	MdSBP18	g1		66	CsSBP6	g8	VaSBP13	g3
67	PmSBP13	g9	VaSBP9	g9		67	PmSBP10	g6	SlSBP3	g1
68	CsSBP4	g4	PpSBP12	g4		68	PvSBP21	g6	SlSBP3	g1
69	AtSPL6	ds	BrSBP21	ds		69	MdSBP21	g3	PvSBP20	g1
70	AtSPL4	g3	BrSBP14	g3		70	AtSPL7	g2	SlSBP1	g5
71	MdSBP24	g7	SlSBP8	g7		71	SlSBP2	g2	VaSBP14	ds
72	CaSBP5	g1	SlSBP3	g1		72	BrSBP9	g3	MdSBP30	g8
73	CsSBP17	g3	MtSBP12	g3		73	AtSPL10	g7	PpSBP4	g9
74	PmSBP14	ds	PpSBP14	ds		74	PvSBP20	g1	VaSBP7	g6
75	MdSBP23	ds	SlSBP7	ds		75	MdSBP2	g7	PpSBP10	g9
76	CsSBP36	g3	PvSBP13	g3		76	BrSBP9	g3	MdSBP13	g4
77	CsSBP29	g3	PmSBP6	g3		77	MtSBP4	g1	VaSBP21	g6
78	CsSBP29	g3	PmSBP7	g3		78	CcSBP11	g9	PmSBP6	g3
79	CsSBP24	g3	PvSBP13	g3		79	CcSBP8	g3	MdSBP30	g8
80	CcSBP12	g7	CsSBP34	g7		80	PvSBP7	ds	SlSBP2	g2
81	PmSBP10	g6	PvSBP21	g6		81	CcSBP6	g8	MdSBP14	g3
82	CaSBP4	g8	PmSBP16	g8		82	PvSBP16	g6	SlSBP13	g3
83	CcSBP10	ds	MtSBP13	ds		83	PpSBP15	g8	SlSBP10	g4
84	PpSBP6	ds	SlSBP5	ds		84	MdSBP24	g7	PvSBP1	g9
85	CsSBP29	g3	MtSBP10	g3		85	BrSBP19	g7	SlSBP9	g9
86	CcSBP6	g8	CsSBP41	g8		86	MdSBP13	g4	PvSBP11	g3
87	CsSBP2	g3	VaSBP3	g3		87	MdSBP14	g3	PvSBP2	g8
88	CsSBP21	g7	PpSBP5	g7		88	PmSBP1	g7	SlSBP9	g9
89	CsSBP9	g9	MdSBP34	g9		89	BrSBP10	g8	PpSBP6	ds
90	CsSBP41	g8	PvSBP15	g8		90	PmSBP2	g9	PpSBP5	g7
91	AtSPL16	g4	CsSBP4	g4		91	CsSBP9	g9	PvSBP12	g2
92	MdSBP28	g5	VaSBP5	g5		92	PpSBP6	ds	VaSBP10	g8
93	BrSBP11	g8	VaSBP6	g8		93	MdSBP30	g8	SlSBP11	g3
94	CsSBP34	g7	PmSBP1	g7		94	CaSBP5	g1	VaSBP7	g6
95	BrSBP12	g3	CsSBP29	g3		95	MtSBP7	g7	SlSBP9	g9
96	CcSBP12	g7	CsSBP13	g7		96	CsSBP21	g7	MdSBP3	g9
97	AtSPL3	g3	MdSBP15	g3		97	AtSPL10	g7	SlSBP9	g9
98	CsSBP13	g7	PpSBP5	g7		98	BrSBP24	g7	PpSBP4	g9
99	MdSBP30	g8	PpSBP16	g8		99	CaSBP11	g3	CcSBP11	g9
100	MdSBP24	g7	PmSBP1	g7		100	AtSPL1	g5	PvSBP17	g1
101	MdSBP29	g2	SlSBP2	g2		101	PvSBP8	g5	SlSBP10	g4
102	MdSBP26	g5	PpSBP1	g5		102	BrSBP3	g2	PvSBP20	g1
103	PpSBP16	g8	PvSBP2	g8		103	CsSBP21	g7	SlSBP9	g9
104	AtSPL3	g3	CsSBP17	g3		104	PmSBP1	g7	PpSBP4	g9
105	CsSBP30	g2	PpSBP3	g2		105	PvSBP15	g8	SlSBP1	g5
106	BrSBP27	g1	CsSBP23	g1		106	BrSBP29	g2	PmSBP7	g3
107	CsSBP9	g9	PmSBP13	g9		107	AtSPL15	g8	PpSBP2	g5
108	PmSBP9	g9	PpSBP10	g9		108	PpSBP5	g7	SlSBP9	g9
109	CaSBP3	g2	PmSBP3	g2		109	BrSBP15	g3	PvSBP8	g5
110	BrSBP9	g3	MtSBP6	g3		110	CaSBP5	g1	PpSBP8	g6
111	AtSPL1	g5	PvSBP14	g5		111	PmSBP10	g6	PvSBP20	g1
112	AtSPL16	g4	CsSBP19	g4		112	MdSBP18	g1	PpSBP8	g6
113	MdSBP5	g9	VaSBP9	g9		113	MdSBP19	g6	SlSBP3	g1
114	AtSPL4	g3	BrSBP13	g3		114	AtSPL15	g8	PmSBP5	g5
115	BrSBP24	g7	CsSBP21	g7		115	CcSBP11	g9	VaSBP6	g8
116	BrSBP20	g8	CsSBP45	g8		116	MtSBP6	g3	VaSBP6	g8
117	BrSBP4	ds	PpSBP6	ds		117	MdSBP21	g3	VaSBP6	g8
118	CsSBP10	g9	MdSBP34	g9		118	SlSBP8	g7	VaSBP9	g9
119	AtSPL5	g3	CsSBP36	g3		119	BrSBP9	g3	CsSBP33	g4
120	AtSPL4	g3	CsSBP24	g3		120	SlSBP10	g4	VaSBP8	g1
121	CcSBP6	g8	VaSBP6	g8		121	CcSBP11	g9	MtSBP6	g3
122	BrSBP10	g8	VaSBP6	g8		122	PvSBP20	g1	VaSBP14	ds
123	PvSBP13	g3	VaSBP3	g3		123	BrSBP25	g7	PpSBP4	g9
124	SlSBP12	g3	VaSBP12	g3		124	SlSBP3	g1	VaSBP21	g6
125	AtSPL14	g4	PmSBP12	g4		125	PmSBP6	g3	VaSBP6	g8
126	BrSBP10	g8	PvSBP15	g8		126	MdSBP24	g7	PmSBP2	g9
127	CaSBP11	g3	MtSBP12	g3		127	PpSBP8	g6	SlSBP14	g1
128	PmSBP2	g9	PvSBP5	g9		128	MdSBP4	g2	SlSBP1	g5
129	BrSBP23	g7	SlSBP8	g7		129	CsSBP22	g7	PmSBP2	g9
130	MtSBP6	g3	PmSBP6	g3		130	CaSBP9	ds	SlSBP8	g7
131	CcSBP10	ds	PpSBP14	ds		131	PmSBP1	g7	PpSBP10	g9
132	AtSPL3	g3	PvSBP13	g3		132	PmSBP15	g8	SlSBP10	g4
133	CaSBP11	g3	PmSBP6	g3		133	CaSBP8	g1	MdSBP27	g5
134	CsSBP34	g7	MdSBP2	g7		134	PpSBP8	g6	SlSBP3	g1
135	PpSBP14	ds	SlSBP7	ds		135	CsSBP40	g5	PvSBP2	g8
136	CsSBP12	g4	PpSBP12	g4		136	MdSBP19	g6	PmSBP11	g1
137	PpSBP11	g3	VaSBP12	g3		137	CcSBP11	g9	PvSBP20	g1
138	CaSBP5	g1	VaSBP8	g1		138	MdSBP18	g1	PvSBP21	g6
139	BrSBP24	g7	PmSBP1	g7		139	BrSBP24	g7	SlSBP9	g9
140	CaSBP14	g3	MdSBP21	g3		140	MtSBP4	g1	PvSBP21	g6
141	CcSBP6	g8	PmSBP16	g8		141	BrSBP3	g2	PvSBP21	g6
142	CsSBP45	g8	VaSBP10	g8		142	BrSBP25	g7	PmSBP2	g9
143	PvSBP5	g9	VaSBP19	g9		143	PvSBP4	g3	SlSBP2	g2
144	MdSBP5	g9	PmSBP9	g9		144	MdSBP21	g3	VaSBP21	g6
145	CsSBP14	g3	VaSBP16	g3		145	BrSBP23	g7	PpSBP4	g9
146	BrSBP29	g2	MdSBP4	g2		146	CsSBP11	g2	SlSBP1	g5
147	CsSBP14	g3	MdSBP21	g3		147	PvSBP20	g1	VaSBP21	g6
148	BrSBP3	g2	CsSBP5	g2		148	PvSBP12	g2	SlSBP1	g5
149	CsSBP17	g3	MdSBP21	g3		149	MdSBP24	g7	SlSBP9	g9
150	MtSBP6	g3	VaSBP12	g3		150	CaSBP4	g8	PvSBP21	g6
151	CsSBP39	g5	PvSBP14	g5		151	AtSPL10	g7	MdSBP3	g9
152	BrSBP12	g3	CsSBP2	g3		152	AtSPL11	g7	PpSBP4	g9
153	BrSBP22	g4	CsSBP33	g4		153	PmSBP2	g9	SlSBP8	g7
154	BrSBP10	g8	CsSBP6	g8		154	PmSBP2	g9	PvSBP3	g7
155	AtSPL14	g4	CsSBP20	g4		155	BrSBP29	g2	SlSBP1	g5
156	CsSBP17	g3	VaSBP12	g3		156	CsSBP22	g7	PpSBP4	g9
157	CcSBP12	g7	PmSBP1	g7		157	SlSBP11	g3	VaSBP6	g8
158	CsSBP21	g7	MdSBP24	g7		158	AtSPL11	g7	MdSBP3	g9
159	AtSPL4	g3	BrSBP15	g3		159	MdSBP30	g8	PvSBP11	g3
160	MtSBP7	g7	PmSBP1	g7		160	MdSBP24	g7	VaSBP9	g9
161	PmSBP7	g3	PvSBP22	g3		161	CaSBP4	g8	PvSBP20	g1
162	CsSBP16	g5	VaSBP5	g5		162	PmSBP16	g8	VaSBP15	g4
163	CsSBP10	g9	PvSBP18	g9		163	PpSBP15	g8	PvSBP14	g5
164	CsSBP30	g2	MdSBP4	g2		164	PmSBP6	g3	PvSBP15	g8
165	AtSPL15	g8	MdSBP30	g8		165	CcSBP12	g7	PmSBP2	g9
166	AtSPL5	g3	SlSBP12	g3		166	MdSBP22	g3	VaSBP8	g1
167	AtSPL5	g3	PmSBP7	g3		167	CsSBP6	g8	MdSBP21	g3
168	AtSPL8	g1	CsSBP32	g1		168	MtSBP16	g7	PmSBP2	g9
169	PmSBP11	g1	SlSBP3	g1		169	PvSBP3	g7	SlSBP9	g9
170	PpSBP6	ds	VaSBP14	ds		170	PmSBP15	g8	PvSBP14	g5
171	BrSBP22	g4	CsSBP4	g4		171	CsSBP13	g7	PmSBP2	g9
172	CsSBP3	ds	PpSBP6	ds		172	MdSBP3	g9	PpSBP5	g7
173	PmSBP3	g2	SlSBP2	g2		173	CaSBP8	g1	PpSBP2	g5
174	PpSBP9	g3	VaSBP12	g3		174	MtSBP7	g7	PpSBP4	g9
175	CsSBP5	g2	MdSBP4	g2		175	MdSBP21	g3	PmSBP4	g5
176	MdSBP14	g3	PvSBP13	g3		176	CaSBP8	g1	PpSBP1	g5
177	CsSBP14	g3	PpSBP9	g3		177	CaSBP3	g2	MdSBP26	g5
178	CsSBP17	g3	SlSBP11	g3		178	SlSBP3	g1	VaSBP7	g6
179	CsSBP35	g3	VaSBP16	g3		179	PpSBP10	g9	SlSBP8	g7
180	MdSBP22	g3	MtSBP10	g3		180	MdSBP29	g2	SlSBP1	g5
181	AtSPL4	g3	MdSBP21	g3		181	BrSBP18	g7	PpSBP4	g9
182	PmSBP9	g9	SlSBP9	g9		182	BrSBP18	g7	MdSBP3	g9
183	BrSBP18	g7	PpSBP5	g7		183	PpSBP4	g9	SlSBP8	g7
184	AtSPL15	g8	BrSBP20	g8		184	PvSBP21	g6	VaSBP8	g1
185	CaSBP3	g2	PvSBP12	g2		185	PmSBP11	g1	PvSBP21	g6
186	CsSBP9	g9	MdSBP31	g9		186	BrSBP19	g7	PmSBP2	g9
187	AtSPL16	g4	CsSBP33	g4		187	PvSBP6	g4	VaSBP10	g8
188	CsSBP29	g3	MdSBP22	g3		188	CsSBP34	g7	MdSBP3	g9
189	CsSBP30	g2	SlSBP2	g2		189	CsSBP28	g9	MdSBP24	g7
190	BrSBP18	g7	MtSBP7	g7		190	MdSBP3	g9	PvSBP3	g7
191	CcSBP20	g2	CsSBP11	g2		191	BrSBP12	g3	CsSBP33	g4
192	MdSBP21	g3	SlSBP12	g3		192	BrSBP19	g7	PpSBP4	g9
193	BrSBP14	g3	CsSBP35	g3		193	AtSPL11	g7	SlSBP9	g9
194	CcSBP10	ds	MdSBP17	ds		194	AtSPL10	g7	PmSBP2	g9
195	CsSBP45	g8	PvSBP15	g8		195	CaSBP5	g1	PvSBP21	g6
196	CsSBP22	g7	PvSBP3	g7		196	CsSBP5	g2	SlSBP1	g5
197	CsSBP16	g5	PvSBP8	g5		197	BrSBP29	g2	VaSBP6	g8
198	BrSBP3	g2	VaSBP17	g2		198	CaSBP3	g2	MdSBP25	g5
199	AtSPL15	g8	BrSBP11	g8		199	AtSPL11	g7	PmSBP2	g9
200	BrSBP21	ds	VaSBP14	ds		200	CsSBP37	g8	PmSBP7	g3
201	SlSBP4	g3	VaSBP12	g3		201	AtSPL1	g5	PvSBP2	g8
202	CsSBP18	ds	PpSBP14	ds		202	MdSBP24	g7	PpSBP10	g9
203	CsSBP18	ds	PpSBP6	ds		203	CsSBP40	g5	VaSBP10	g8
204	BrSBP20	g8	CsSBP44	g8		204	MdSBP18	g1	PmSBP10	g6
205	CsSBP37	g8	PvSBP2	g8		205	MdSBP22	g3	VaSBP7	g6
206	BrSBP20	g8	CsSBP6	g8		206	MdSBP14	g3	PvSBP15	g8
207	CsSBP44	g8	PmSBP16	g8		207	CsSBP12	g4	MdSBP14	g3
208	AtSPL7	g2	MdSBP4	g2		208	PmSBP6	g3	PvSBP21	g6
209	PpSBP1	g5	VaSBP5	g5		209	BrSBP25	g7	MdSBP3	g9
210	BrSBP4	ds	CsSBP18	ds		210	MdSBP30	g8	PvSBP20	g1
211	MdSBP22	g3	SlSBP11	g3		211	PvSBP15	g8	VaSBP13	g3
212	MdSBP20	g3	SlSBP11	g3		212	BrSBP19	g7	MdSBP3	g9
213	MdSBP15	g3	MtSBP6	g3		213	MdSBP2	g7	PpSBP4	g9
214	CsSBP45	g8	MdSBP30	g8		214	BrSBP11	g8	PmSBP5	g5
215	BrSBP5	g4	CsSBP20	g4		215	MdSBP24	g7	MtSBP14	g9
216	PmSBP4	g5	PpSBP2	g5		216	MdSBP3	g9	MtSBP7	g7
217	MdSBP2	g7	PmSBP1	g7		217	MdSBP15	g3	VaSBP21	g6
218	CaSBP3	g2	CsSBP5	g2		218	MdSBP21	g3	VaSBP8	g1
219	PvSBP7	ds	SlSBP7	ds		219	PpSBP6	ds	PvSBP2	g8
220	CsSBP2	g3	PmSBP6	g3		220	PmSBP10	g6	PpSBP7	g1
221	MdSBP14	g3	VaSBP16	g3		221	PvSBP4	g3	VaSBP6	g8
222	CsSBP13	g7	MtSBP7	g7		222	MdSBP21	g3	PmSBP5	g5
223	AtSPL5	g3	CsSBP14	g3		223	PvSBP14	g5	SlSBP10	g4
224	AtSPL11	g7	CsSBP13	g7		224	BrSBP24	g7	MdSBP3	g9
225	CcSBP7	g9	PpSBP13	g9		225	PvSBP21	g6	VaSBP20	g1
226	SlSBP15	g8	VaSBP6	g8		226	CsSBP14	g3	MdSBP13	g4
227	BrSBP11	g8	CsSBP44	g8		227	MdSBP30	g8	PvSBP4	g3
228	CsSBP42	g3	SlSBP11	g3		228	MdSBP15	g3	VaSBP20	g1
229	MdSBP4	g2	SlSBP2	g2		229	MdSBP24	g7	PmSBP13	g9
230	CcSBP11	g9	MdSBP5	g9		230	MdSBP24	g7	PmSBP9	g9
231	MdSBP28	g5	PpSBP1	g5		231	PvSBP14	g5	VaSBP7	g6
232	CaSBP14	g3	CsSBP17	g3		232	CaSBP3	g2	SlSBP1	g5
233	AtSPL3	g3	BrSBP12	g3		233	BrSBP15	g3	CaSBP13	g5
234	CsSBP44	g8	PpSBP16	g8		234	MdSBP19	g6	PpSBP7	g1
235	CaSBP3	g2	MdSBP4	g2		235	MdSBP2	g7	PmSBP2	g9
236	MdSBP2	g7	PpSBP5	g7		236	MdSBP3	g9	MtSBP16	g7
237	CsSBP35	g3	PvSBP10	g3		237	SlSBP1	g5	VaSBP6	g8
238	CsSBP9	g9	MdSBP33	g9		238	MdSBP24	g7	PpSBP13	g9
239	CsSBP35	g3	PmSBP7	g3		239	MtSBP16	g7	PpSBP4	g9
240	PmSBP8	g3	SlSBP11	g3		240	CcSBP11	g9	CsSBP14	g3
241	CsSBP34	g7	SlSBP8	g7		241	PpSBP3	g2	SlSBP1	g5
242	CsSBP36	g3	VaSBP12	g3		242	CcSBP12	g7	MdSBP3	g9
243	BrSBP12	g3	CsSBP17	g3		243	CsSBP13	g7	SlSBP9	g9
244	PpSBP10	g9	PvSBP1	g9		244	BrSBP23	g7	MdSBP3	g9
245	CaSBP11	g3	CsSBP17	g3		245	BrSBP18	g7	PmSBP2	g9
246	PpSBP3	g2	SlSBP2	g2		246	AtSPL15	g8	MdSBP26	g5
247	BrSBP26	g7	CsSBP27	g7		247	CsSBP21	g7	PmSBP2	g9
248	BrSBP18	g7	PmSBP1	g7		248	SlSBP10	g4	VaSBP7	g6
249	PmSBP2	g9	PpSBP10	g9		249	SbSBP14	g9	MdSBP24	g7
250	BrSBP29	g2	CsSBP30	g2		250	BdSBP12	g4	PmSBP6	g3
251	CaSBP6	ds	PmSBP14	ds		251	PhSBP4	g8	PmSBP12	g4
252	CsSBP44	g8	VaSBP6	g8		252	PhSBP10	g9	CsSBP34	g7
253	PvSBP17	g1	VaSBP8	g1		253	EgSBP11	g9	MdSBP24	g7
254	MdSBP17	ds	PpSBP14	ds		254	BdSBP10	g8	PmSBP6	g3
255	PvSBP9	ds	VaSBP14	ds		255	MaSBP54	g7	MdSBP30	g8
256	PpSBP4	g9	PvSBP5	g9		256	MaSBP19	g7	CsSBP14	g3
257	MdSBP28	g5	PmSBP5	g5		257	SiSBP10	ms	MdSBP27	g5
258	CaSBP9	ds	MdSBP17	ds		258	AcSBP1	g9	MdSBP24	g7
259	CsSBP15	g3	MdSBP21	g3		259	OsSPL2	g9	MdSBP24	g7
260	MdSBP14	g3	PvSBP22	g3		260	PhSBP10	g9	CsSBP21	g7
261	AtSPL5	g3	VaSBP16	g3		261	PhSBP13	g4	CcSBP11	g9
262	MdSBP33	g9	PvSBP18	g9		262	AcSBP6	g5	PvSBP15	g8
263	CcSBP9	g5	PvSBP8	g5		263	BdSBP6	g9	SlSBP8	g7
264	BrSBP13	g3	PmSBP7	g3		264	EgSBP12	g6	SlSBP3	g1
265	CaSBP9	ds	VaSBP4	ds		265	MaSBP3	g3	VaSBP6	g8
266	AtSPL16	g4	PmSBP12	g4		266	PhSBP13	g4	PvSBP16	g6
267	CsSBP3	ds	MdSBP23	ds		267	EgSBP14	g9	BrSBP19	g7
268	MdSBP31	g9	PpSBP13	g9		268	OsSPL1	ms	PvSBP14	g5
269	CaSBP15	g3	PvSBP22	g3		269	EgSBP8	g7	MdSBP21	g3
270	PvSBP14	g5	VaSBP5	g5		270	SbSBP7	g9	MdSBP24	g7
271	CaSBP4	g8	SlSBP15	g8		271	EgSBP9	g8	SlSBP11	g3
272	BrSBP21	ds	CsSBP43	ds		272	BdSBP10	g8	PpSBP11	g3
273	CsSBP18	ds	SlSBP7	ds		273	MaSBP29	g4	PpSBP1	g5
274	CsSBP37	g8	MdSBP30	g8		274	SiSBP10	ms	MtSBP5	g5
275	CsSBP14	g3	MtSBP10	g3		275	MaSBP26	g1	PvSBP21	g6
276	CsSBP38	g8	PvSBP2	g8		276	ZmSBP8	g9	MdSBP24	g7
277	AtSPL4	g3	VaSBP12	g3		277	ZmSBP2	g4	CsSBP17	g3
278	CsSBP7	g4	PpSBP12	g4		278	PhSBP9	g1	PmSBP5	g5
279	PmSBP5	g5	PvSBP14	g5		279	AcSBP1	g9	MdSBP2	g7
280	PmSBP7	g3	VaSBP13	g3		280	MaSBP53	g9	VaSBP6	g8
281	MdSBP17	ds	PpSBP6	ds		281	OsSPL1	ms	MtSBP1	g5
282	PmSBP13	g9	PpSBP10	g9		282	PhSBP17	g1	CsSBP37	g8
283	PvSBP12	g2	SlSBP2	g2		283	ZmSBP2	g4	SlSBP4	g3
284	MdSBP20	g3	PpSBP9	g3		284	BdSBP2	g3	VaSBP7	g6
285	PvSBP20	g1	SlSBP3	g1		285	MaSBP36	g9	MdSBP1	ds
286	MdSBP6	g3	PmSBP8	g3		286	AcSBP5	g5	VaSBP8	g1
287	MdSBP19	g6	PpSBP8	g6		287	AcSBP4	g1	PmSBP10	g6
288	MdSBP19	g6	PmSBP10	g6		288	MaSBP53	g9	MdSBP21	g3
289	CsSBP38	g8	PmSBP16	g8		289	MaSBP45	g8	PmSBP14	ds
290	BrSBP24	g7	PvSBP3	g7		290	MaSBP44	g7	AtSPL1	g5
291	BrSBP16	g4	CsSBP12	g4		291	PhSBP14	g4	CsSBP17	g3
292	CaSBP9	ds	VaSBP14	ds		292	SbSBP12	g6	SlSBP3	g1
293	BrSBP2	g3	SlSBP12	g3		293	AcSBP12	g9	MdSBP24	g7
294	CcSBP7	g9	CsSBP9	g9		294	PhSBP7	g3	SlSBP10	g4
295	BrSBP13	g3	CsSBP15	g3		295	SiSBP10	ms	PvSBP14	g5
296	CsSBP35	g3	PvSBP13	g3		296	MaSBP44	g7	AtSPL3	g3
297	CsSBP14	g3	MdSBP22	g3		297	PhSBP7	g3	PvSBP20	g1
298	CsSBP42	g3	VaSBP3	g3		298	MaSBP19	g7	MdSBP13	g4
299	MdSBP14	g3	SlSBP12	g3		299	AcSBP12	g9	PvSBP3	g7
300	MdSBP1	ds	PpSBP6	ds		300	PhSBP14	g4	CsSBP14	g3
301	PmSBP11	g1	PvSBP20	g1		301	PhSBP11	ms	PvSBP8	g5
302	AtSPL16	g4	CsSBP20	g4		302	AcSBP1	g9	BrSBP19	g7
303	PmSBP6	g3	PvSBP11	g3		303	AcSBP5	g5	VaSBP7	g6
304	BrSBP18	g7	MdSBP24	g7		304	SbSBP2	g8	PpSBP12	g4
305	CsSBP24	g3	PpSBP11	g3		305	SbSBP6	ms	VaSBP6	g8
306	BrSBP7	g3	CsSBP42	g3		306	PhSBP15	g9	MdSBP2	g7
307	PpSBP11	g3	SlSBP11	g3		307	SiSBP10	ms	CsSBP40	g5
308	CaSBP14	g3	PmSBP6	g3		308	BdSBP17	g6	PvSBP17	g1
309	AtSPL10	g7	BrSBP18	g7		309	MaSBP29	g4	PmSBP4	g5
310	BrSBP12	g3	PpSBP11	g3		310	PhSBP14	g4	PvSBP17	g1
311	MtSBP17	g3	SlSBP12	g3		311	MaSBP30	g7	CcSBP13	g5
312	AtSPL10	g7	CsSBP21	g7		312	MaSBP35	g8	PmSBP6	g3
313	BrSBP16	g4	CsSBP20	g4		313	BdSBP6	g9	PpSBP5	g7
314	CsSBP14	g3	SlSBP12	g3		314	SiSBP10	ms	VaSBP7	g6
315	MtSBP14	g9	PpSBP4	g9		315	ZmSBP2	g4	PvSBP21	g6
316	BrSBP2	g3	CaSBP15	g3		316	SbSBP14	g9	MdSBP2	g7
317	PvSBP16	g6	VaSBP7	g6		317	SbSBP5	g3	VaSBP7	g6
318	BrSBP21	ds	CsSBP18	ds		318	MaSBP53	g9	PmSBP1	g7
319	CsSBP6	g8	VaSBP10	g8		319	AcSBP7	g2	PvSBP7	ds
320	CsSBP15	g3	VaSBP12	g3		320	PhSBP4	g8	CsSBP7	g4
321	CsSBP36	g3	MtSBP10	g3		321	PhSBP13	g4	VaSBP8	g1
322	CsSBP38	g8	VaSBP10	g8		322	SbSBP6	ms	CsSBP40	g5
323	AtSPL15	g8	CsSBP45	g8		323	ZmSBP1	g8	PpSBP11	g3
324	CsSBP19	g4	MdSBP16	g4		324	SiSBP5	g3	SlSBP10	g4
325	MdSBP15	g3	SlSBP13	g3		325	SiSBP6	g3	VaSBP8	g1
326	CsSBP28	g9	PpSBP13	g9		326	EgSBP12	g6	MdSBP18	g1
327	CsSBP5	g2	VaSBP17	g2		327	EgSBP10	g2	MdSBP21	g3
328	PpSBP2	g5	PvSBP8	g5		328	SbSBP9	g7	BrSBP5	g4
329	CsSBP28	g9	PmSBP2	g9		329	OsSPL7	g6	PpSBP7	g1
330	CaSBP13	g5	PpSBP2	g5		330	SiSBP10	ms	CsSBP39	g5
331	MdSBP16	g4	PpSBP12	g4		331	AcSBP1	g9	MtSBP7	g7
332	CaSBP3	g2	VaSBP17	g2		332	MaSBP25	g3	MdSBP30	g8
333	CsSBP42	g3	MdSBP21	g3		333	OsSPL1	ms	MtSBP5	g5
334	CsSBP19	g4	PmSBP12	g4		334	MaSBP36	g9	MdSBP23	ds
335	CcSBP13	g5	MtSBP1	g5		335	MaSBP25	g3	PvSBP20	g1
336	CsSBP17	g3	MtSBP6	g3		336	BdSBP16	g9	BrSBP19	g7
337	BrSBP11	g8	CsSBP38	g8		337	PhSBP13	g4	VaSBP7	g6
338	BrSBP4	ds	MdSBP23	ds		338	MaSBP46	g9	MdSBP24	g7
339	CcSBP9	g5	MdSBP27	g5		339	EgSBP13	g1	VaSBP21	g6
340	MdSBP15	g3	SlSBP11	g3		340	MaSBP46	g9	CcSBP12	g7
341	CaSBP15	g3	PmSBP7	g3		341	OsSPL16	g9	MdSBP24	g7
342	BrSBP3	g2	CsSBP11	g2		342	EgSBP14	g9	MtSBP7	g7
343	AtSPL12	g5	CsSBP1	g5		343	SbSBP4	g3	SlSBP10	g4
344	MtSBP14	g9	PmSBP9	g9		344	PhSBP11	ms	CsSBP40	g5
345	CaSBP2	g5	CsSBP39	g5		345	SiSBP10	ms	SlSBP10	g4
346	BrSBP7	g3	CsSBP17	g3		346	ZmSBP24	g8	CsSBP19	g4
347	CsSBP14	g3	PmSBP7	g3		347	SbSBP6	ms	CcSBP8	g3
348	CaSBP15	g3	PpSBP9	g3		348	AcSBP1	g9	CsSBP21	g7
349	MtSBP4	g1	VaSBP20	g1		349	EgSBP19	g7	MdSBP30	g8
350	AtSPL4	g3	BrSBP9	g3		350	MaSBP25	g3	VaSBP20	g1
351	BrSBP22	g4	CsSBP20	g4		351	SbSBP6	ms	SlSBP15	g8
352	BrSBP23	g7	CsSBP34	g7		352	OsSPL16	g9	MdSBP2	g7
353	MdSBP15	g3	PvSBP13	g3		353	SiSBP4	g8	PmSBP12	g4
354	CsSBP21	g7	SlSBP8	g7		354	AcSBP17	g5	PpSBP3	g2
355	MdSBP15	g3	SlSBP4	g3		355	ZmSBP2	g4	MdSBP15	g3
356	AtSPL6	ds	CsSBP43	ds		356	SiSBP10	ms	PvSBP15	g8
357	AtSPL13	g9	MtSBP3	g9		357	SbSBP6	ms	CcSBP9	g5
358	PmSBP4	g5	VaSBP5	g5		358	MaSBP50	g8	CsSBP14	g3
359	MdSBP33	g9	MtSBP3	g9		359	EgSBP8	g7	PmSBP7	g3
360	MdSBP1	ds	PvSBP7	ds		360	BdSBP4	ms	CcSBP9	g5
361	CsSBP10	g9	PmSBP2	g9		361	OsSPL13	g3	VaSBP7	g6
362	CcSBP20	g2	PpSBP3	g2		362	ZmSBP2	g4	MdSBP21	g3
363	BrSBP21	ds	MdSBP23	ds		363	MaSBP50	g8	PvSBP17	g1
364	PvSBP13	g3	VaSBP12	g3		364	ZmSBP24	g8	PpSBP12	g4
365	BrSBP20	g8	MdSBP30	g8		365	EgSBP8	g7	AtSPL15	g8
366	BrSBP19	g7	PvSBP3	g7		366	SiSBP10	ms	VaSBP5	g5
367	CsSBP3	ds	PvSBP7	ds		367	ZmSBP26	g3	VaSBP8	g1
368	AtSPL3	g3	CsSBP2	g3		368	EgSBP14	g9	PmSBP1	g7
369	AtSPL7	g2	CaSBP3	g2		369	MaSBP25	g3	CcSBP11	g9
370	BrSBP16	g4	CsSBP19	g4		370	EgSBP19	g7	VaSBP10	g8
371	MdSBP26	g5	PmSBP5	g5		371	BdSBP4	ms	CaSBP2	g5
372	MtSBP1	g5	VaSBP5	g5		372	SbSBP4	g3	VaSBP8	g1
373	AtSPL5	g3	SlSBP11	g3		373	EgSBP24	g2	PvSBP8	g5
374	BrSBP18	g7	PvSBP3	g7		374	MaSBP41	g8	AtSPL14	g4
375	AtSPL14	g4	CsSBP4	g4		375	PhSBP6	g3	VaSBP7	g6
376	CcSBP9	g5	PpSBP1	g5		376	EgSBP14	g9	CsSBP13	g7
377	BrSBP2	g3	CsSBP35	g3		377	SbSBP15	g4	PmSBP7	g3
378	CcSBP6	g8	PvSBP2	g8		378	PhSBP10	g9	MdSBP24	g7
379	PpSBP16	g8	VaSBP6	g8		379	PhSBP13	g4	CsSBP35	g3
380	MdSBP6	g3	SlSBP12	g3		380	PhSBP17	g1	PvSBP15	g8
381	AtSPL9	g8	BrSBP8	g8		381	AcSBP10	g3	VaSBP6	g8
382	AtSPL5	g3	CsSBP29	g3		382	ZmSBP7	ms	PvSBP14	g5
383	PvSBP19	g5	VaSBP5	g5		383	PhSBP11	ms	CcSBP8	g3
384	AtSPL4	g3	CsSBP29	g3		384	BdSBP8	g7	MdSBP30	g8
385	PpSBP10	g9	VaSBP9	g9		385	PhSBP10	g9	CsSBP22	g7
386	BrSBP24	g7	CsSBP34	g7		386	PhSBP13	g4	MdSBP21	g3
387	BrSBP8	g8	CsSBP45	g8		387	MaSBP25	g3	CsSBP37	g8
388	CsSBP28	g9	MtSBP3	g9		388	PhSBP11	ms	CcSBP13	g5
389	CaSBP11	g3	CsSBP42	g3		389	AcSBP8	g9	MdSBP2	g7
390	CsSBP44	g8	PvSBP2	g8		390	ZmSBP2	g4	PmSBP6	g3
391	PmSBP2	g9	PpSBP4	g9		391	SiSBP10	ms	MtSBP1	g5
392	PpSBP4	g9	PvSBP1	g9		392	MaSBP53	g9	SlSBP2	g2
393	MdSBP4	g2	VaSBP17	g2		393	PhSBP14	g4	CcSBP11	g9
394	PmSBP13	g9	PvSBP5	g9		394	ZmSBP26	g3	VaSBP7	g6
395	MtSBP3	g9	PpSBP13	g9		395	ZmSBP4	g1	PvSBP15	g8
396	BrSBP26	g7	CsSBP8	g7		396	BdSBP13	g9	MdSBP24	g7
397	BrSBP15	g3	CsSBP29	g3		397	ZmSBP29	g9	MdSBP24	g7
398	BrSBP15	g3	PvSBP10	g3		398	EgSBP16	g9	PmSBP1	g7
399	AtSPL1	g5	CaSBP2	g5		399	BdSBP4	ms	AtSPL1	g5
400	MdSBP20	g3	VaSBP13	g3		400	PhSBP14	g4	BrSBP9	g3
401	MdSBP3	g9	PpSBP4	g9		401	EgSBP9	g8	CsSBP7	g4
402	CaSBP2	g5	CcSBP13	g5		402	EgSBP14	g9	SlSBP8	g7
403	CsSBP43	ds	PvSBP7	ds		403	PhSBP13	g4	PmSBP6	g3
404	PpSBP4	g9	SlSBP9	g9		404	BdSBP4	ms	CsSBP40	g5
405	CaSBP9	ds	CsSBP18	ds		405	EgSBP9	g8	VaSBP13	g3
406	BrSBP4	ds	SlSBP7	ds		406	AcSBP5	g5	PvSBP15	g8
407	MtSBP7	g7	SlSBP8	g7		407	PhSBP11	ms	PmSBP4	g5
408	CsSBP40	g5	MtSBP1	g5		408	BdSBP15	g8	PpSBP12	g4
409	CsSBP28	g9	MdSBP34	g9		409	AcSBP3	g6	PmSBP11	g1
410	CaSBP15	g3	MdSBP6	g3		410	SiSBP4	g8	CsSBP7	g4
411	PmSBP16	g8	PvSBP15	g8		411	ZmSBP2	g4	AtSPL3	g3
412	CsSBP41	g8	PmSBP16	g8		412	SbSBP6	ms	MtSBP5	g5
413	PvSBP10	g3	VaSBP12	g3		413	SbSBP11	g9	MdSBP24	g7
414	CsSBP35	g3	PmSBP6	g3		414	SiSBP10	ms	MtSBP17	g3
415	CsSBP22	g7	PpSBP5	g7		415	SbSBP4	g3	PvSBP21	g6
416	AtSPL16	g4	CsSBP12	g4		416	ZmSBP24	g8	CsSBP7	g4
417	BrSBP29	g2	PmSBP3	g2		417	EgSBP14	g9	CcSBP12	g7
418	CcSBP10	ds	SlSBP7	ds		418	AcSBP12	g9	SlSBP7	ds
419	CsSBP6	g8	PvSBP2	g8		419	PhSBP13	g4	CsSBP37	g8
420	CsSBP37	g8	PvSBP15	g8		420	EgSBP8	g7	CsSBP4	g4
421	SlSBP15	g8	VaSBP10	g8		421	AcSBP3	g6	CaSBP5	g1
422	CaSBP14	g3	MdSBP15	g3		422	EgSBP5	g3	VaSBP7	g6
423	BrSBP9	g3	PmSBP7	g3		423	SiSBP5	g3	VaSBP8	g1
424	CaSBP11	g3	VaSBP3	g3		424	AcSBP6	g5	VaSBP8	g1
425	AtSPL9	g8	PpSBP16	g8		425	EgSBP14	g9	CsSBP21	g7
426	MdSBP25	g5	PvSBP19	g5		426	MaSBP53	g9	AtSPL14	g4
427	CcSBP9	g5	PmSBP4	g5		427	SiSBP5	g3	VaSBP7	g6
428	BrSBP15	g3	MtSBP6	g3		428	MaSBP46	g9	PvSBP3	g7
429	AtSPL16	g4	PpSBP12	g4		429	ZmSBP1	g8	MdSBP21	g3
430	AtSPL3	g3	PmSBP6	g3		430	SbSBP6	ms	SlSBP10	g4
431	BrSBP14	g3	MdSBP14	g3		431	AcSBP1	g9	SlSBP8	g7
432	PpSBP16	g8	SlSBP15	g8		432	MaSBP23	g1	VaSBP7	g6
433	CsSBP17	g3	PpSBP11	g3		433	ZmSBP1	g8	PmSBP6	g3
434	AtSPL15	g8	CsSBP38	g8		434	EgSBP24	g2	CcSBP13	g5
435	AtSPL2	g7	CsSBP31	g7		435	BdSBP4	ms	VaSBP5	g5
436	CcSBP7	g9	CsSBP10	g9		436	MaSBP29	g4	VaSBP10	g8
437	PmSBP4	g5	PpSBP1	g5		437	BdSBP15	g8	PmSBP12	g4
438	MtSBP10	g3	PmSBP7	g3		438	SbSBP15	g4	BrSBP9	g3
439	AtSPL15	g8	BrSBP8	g8		439	PhSBP12	g8	CcSBP11	g9
440	CaSBP11	g3	SlSBP11	g3		440	ZmSBP2	g4	VaSBP6	g8
441	CsSBP42	g3	SlSBP4	g3		441	PhSBP10	g9	MdSBP2	g7
442	BrSBP9	g3	CsSBP14	g3		442	PhSBP4	g8	MdSBP16	g4
443	AtSPL13	g9	PvSBP18	g9		443	MaSBP41	g8	CsSBP12	g4
444	MtSBP16	g7	PvSBP3	g7		444	ZmSBP2	g4	BrSBP9	g3
445	MdSBP21	g3	SlSBP4	g3		445	PhSBP13	g4	MdSBP15	g3
446	CsSBP5	g2	SlSBP2	g2		446	EgSBP12	g6	PmSBP11	g1
447	AtSPL13	g9	BrSBP6	g9		447	PhSBP10	g9	SlSBP8	g7
448	BrSBP13	g3	CsSBP24	g3		448	SbSBP5	g3	PvSBP20	g1
449	CcSBP9	g5	MdSBP25	g5		449	BdSBP12	g4	VaSBP6	g8
450	CsSBP43	ds	PpSBP6	ds		450	SbSBP2	g8	CsSBP20	g4
451	CsSBP2	g3	PvSBP13	g3		451	SbSBP6	ms	PvSBP15	g8
452	PvSBP15	g8	VaSBP6	g8		452	EgSBP23	g1	PpSBP8	g6
453	BrSBP4	ds	CsSBP43	ds		453	SbSBP6	ms	VaSBP8	g1
454	AtSPL6	ds	SlSBP7	ds		454	BdSBP4	ms	PvSBP14	g5
455	MdSBP17	ds	SlSBP5	ds		455	AcSBP1	g9	BrSBP18	g7
456	CcSBP10	ds	PvSBP9	ds		456	ZmSBP24	g8	CsSBP4	g4
457	CsSBP21	g7	PvSBP3	g7		457	AcSBP1	g9	CcSBP12	g7
458	AtSPL14	g4	BrSBP5	g4		458	AcSBP17	g5	PmSBP3	g2
459	CaSBP15	g3	CsSBP36	g3		459	ZmSBP2	g4	PpSBP11	g3
460	AtSPL5	g3	PmSBP6	g3		460	AcSBP12	g9	SlSBP8	g7
461	AtSPL9	g8	CcSBP6	g8		461	PhSBP11	ms	PvSBP14	g5
462	CcSBP13	g5	PvSBP14	g5		462	AcSBP17	g5	SlSBP2	g2
463	CcSBP7	g9	VaSBP11	g9		463	EgSBP12	g6	VaSBP20	g1
464	MdSBP17	ds	PvSBP7	ds		464	PhSBP6	g3	PvSBP21	g6
465	PvSBP11	g3	SlSBP11	g3		465	PhSBP11	ms	PmSBP5	g5
466	CsSBP36	g3	MdSBP14	g3		466	SbSBP4	g3	VaSBP7	g6
467	AtSPL2	g7	CsSBP8	g7		467	MaSBP25	g3	PvSBP7	ds
468	CsSBP35	g3	MdSBP22	g3		468	MaSBP2	g5	SlSBP2	g2
469	BrSBP22	g4	CsSBP12	g4		469	SiSBP10	ms	VaSBP20	g1
470	CsSBP10	g9	PvSBP5	g9		470	ZmSBP2	g4	PvSBP20	g1
471	CsSBP35	g3	MdSBP14	g3		471	PhSBP14	g4	MdSBP15	g3
472	BrSBP25	g7	SlSBP8	g7		472	MaSBP29	g4	MdSBP28	g5
473	MdSBP18	g1	VaSBP8	g1		473	PhSBP14	g4	CaSBP4	g8
474	MdSBP22	g3	VaSBP16	g3		474	MaSBP24	g1	PvSBP16	g6
475	MdSBP6	g3	SlSBP11	g3		475	PhSBP14	g4	VaSBP7	g6
476	AtSPL8	g1	CsSBP23	g1		476	MaSBP48	g2	VaSBP14	ds
477	AtSPL3	g3	MtSBP6	g3		477	PhSBP11	ms	CaSBP2	g5
478	CaSBP15	g3	CsSBP29	g3		478	EgSBP8	g7	CsSBP44	g8
479	BrSBP14	g3	CsSBP29	g3		479	BdSBP16	g9	BrSBP18	g7
480	CsSBP41	g8	VaSBP10	g8		480	MaSBP35	g8	CsSBP17	g3
481	CsSBP9	g9	PpSBP4	g9		481	EgSBP6	g9	PmSBP1	g7
482	CsSBP10	g9	PpSBP4	g9		482	MaSBP4	g9	CsSBP43	ds
483	BrSBP9	g3	MdSBP21	g3		483	SbSBP15	g4	PmSBP16	g8
484	AtSPL3	g3	CaSBP11	g3		484	AcSBP6	g5	PvSBP16	g6
485	PmSBP6	g3	PvSBP13	g3		485	PhSBP18	g9	MdSBP24	g7
486	MdSBP14	g3	MtSBP10	g3		486	EgSBP11	g9	PvSBP3	g7
487	PvSBP3	g7	SlSBP8	g7		487	SbSBP15	g4	VaSBP8	g1
488	BrSBP14	g3	VaSBP12	g3		488	OsSPL17	g8	CsSBP7	g4
489	PvSBP15	g8	SlSBP15	g8		489	MaSBP29	g4	VaSBP8	g1
490	BrSBP8	g8	VaSBP10	g8		490	MaSBP50	g8	PvSBP16	g6
491	CsSBP29	g3	VaSBP16	g3		491	SbSBP2	g8	BrSBP16	g4
492	MdSBP14	g3	SlSBP4	g3		492	EgSBP23	g1	PmSBP10	g6
493	BrSBP9	g3	SlSBP4	g3		493	PhSBP10	g9	PmSBP1	g7
494	AtSPL4	g3	PmSBP7	g3		494	SbSBP15	g4	VaSBP6	g8
495	CcSBP6	g8	SlSBP15	g8		495	BdSBP4	ms	VaSBP6	g8
496	MdSBP16	g4	PmSBP12	g4		496	MaSBP28	g7	VaSBP7	g6
497	BrSBP29	g2	SlSBP2	g2		497	EgSBP24	g2	CaSBP13	g5
498	PmSBP10	g6	VaSBP21	g6		498	BdSBP10	g8	BrSBP22	g4
499	AtSPL15	g8	BrSBP10	g8		499	AcSBP3	g6	SlSBP14	g1
500	AtSPL15	g8	PvSBP15	g8		500	EgSBP19	g7	CcSBP11	g9
501	BrSBP9	g3	CsSBP2	g3		501	ZmSBP7	ms	CcSBP13	g5
502	AtSPL13	g9	CsSBP10	g9		502	SbSBP6	ms	PvSBP8	g5
503	CcSBP6	g8	CsSBP38	g8		503	AcSBP1	g9	CsSBP22	g7
504	AtSPL10	g7	CsSBP34	g7		504	MaSBP25	g3	BrSBP21	ds
505	MdSBP34	g9	PmSBP9	g9		505	BdSBP13	g9	MdSBP2	g7
506	CsSBP11	g2	MdSBP4	g2		506	PhSBP7	g3	VaSBP7	g6
507	PmSBP6	g3	PpSBP11	g3		507	EgSBP5	g3	VaSBP14	ds
508	BrSBP9	g3	CsSBP42	g3		508	OsSPL2	g9	PpSBP5	g7
509	AtSPL9	g8	CsSBP45	g8		509	EgSBP9	g8	AtSPL14	g4
510	CaSBP15	g3	VaSBP12	g3		510	SbSBP17	g2	VaSBP15	g4
511	CaSBP2	g5	CsSBP40	g5		511	SbSBP6	ms	VaSBP7	g6
512	MdSBP6	g3	VaSBP3	g3		512	SbSBP2	g8	PmSBP12	g4
513	PmSBP6	g3	PvSBP10	g3		513	SiSBP10	ms	CcSBP8	g3
514	PvSBP11	g3	VaSBP13	g3		514	BdSBP12	g4	VaSBP7	g6
515	BrSBP14	g3	MtSBP10	g3		515	ZmSBP4	g1	VaSBP6	g8
516	MdSBP29	g2	VaSBP17	g2		516	SbSBP15	g4	CsSBP14	g3
517	MtSBP3	g9	PmSBP13	g9		517	MaSBP46	g9	SlSBP8	g7
518	MdSBP33	g9	VaSBP11	g9		518	BdSBP12	g4	PvSBP15	g8
519	CcSBP6	g8	VaSBP10	g8		519	EgSBP8	g7	CsSBP19	g4
520	BrSBP15	g3	CsSBP36	g3		520	MaSBP36	g9	VaSBP14	ds
521	CsSBP29	g3	PpSBP11	g3		521	SiSBP10	ms	CcSBP13	g5
522	CsSBP14	g3	PvSBP10	g3		522	PhSBP12	g8	MdSBP21	g3
523	AtSPL9	g8	CsSBP6	g8		523	ZmSBP24	g8	MdSBP16	g4
524	PvSBP2	g8	SlSBP15	g8		524	PhSBP11	ms	PpSBP1	g5
525	AtSPL10	g7	PmSBP1	g7		525	PhSBP11	ms	AtSPL1	g5
526	AtSPL15	g8	PpSBP16	g8		526	EgSBP8	g7	CsSBP20	g4
527	MdSBP15	g3	PpSBP11	g3		527	ZmSBP31	g6	PvSBP17	g1
528	AtSPL10	g7	CsSBP22	g7		528	OsSPL14	g8	MdSBP1	ds
529	BrSBP18	g7	CcSBP12	g7		529	PhSBP7	g3	PvSBP21	g6
530	BrSBP2	g3	CsSBP29	g3		530	MaSBP53	g9	VaSBP20	g1
531	CcSBP13	g5	VaSBP5	g5		531	EgSBP12	g6	PpSBP7	g1
532	BrSBP12	g3	CaSBP11	g3		532	MaSBP12	g2	PvSBP17	g1
533	MdSBP33	g9	PmSBP9	g9		533	ZmSBP7	ms	MtSBP1	g5
534	MdSBP5	g9	PmSBP13	g9		534	PhSBP11	ms	MdSBP27	g5
535	AtSPL3	g3	MdSBP21	g3		535	BdSBP17	g6	VaSBP20	g1
536	AtSPL9	g8	BrSBP10	g8		536	BdSBP4	ms	MtSBP5	g5
537	CsSBP36	g3	MdSBP22	g3		537	MaSBP29	g4	VaSBP7	g6
538	CaSBP3	g2	MdSBP29	g2		538	BdSBP15	g8	MdSBP16	g4
539	CsSBP24	g3	VaSBP12	g3		539	MaSBP41	g8	VaSBP20	g1
540	MdSBP14	g3	VaSBP12	g3		540	PhSBP16	g6	PpSBP7	g1
541	MdSBP23	ds	PvSBP9	ds		541	PhSBP13	g4	CsSBP24	g3
542	PmSBP7	g3	SlSBP12	g3		542	PhSBP16	g6	VaSBP8	g1
543	CcSBP12	g7	MdSBP24	g7		543	EgSBP11	g9	PmSBP1	g7
544	BrSBP10	g8	PpSBP16	g8		544	BdSBP18	g1	PvSBP15	g8
545	PpSBP1	g5	PvSBP19	g5		545	SbSBP2	g8	CsSBP12	g4
546	PmSBP8	g3	VaSBP12	g3		546	PhSBP14	g4	CsSBP37	g8
547	CcSBP11	g9	VaSBP9	g9		547	EgSBP19	g7	MdSBP21	g3
548	AtSPL11	g7	BrSBP23	g7		548	AcSBP6	g5	PvSBP17	g1
549	BrSBP10	g8	PvSBP2	g8		549	EgSBP24	g2	CcSBP8	g3
550	BrSBP2	g3	VaSBP12	g3		550	MaSBP28	g7	VaSBP6	g8
551	AtSPL5	g3	CaSBP15	g3		551	EgSBP24	g2	VaSBP5	g5
552	BrSBP9	g3	CsSBP35	g3		552	MaSBP26	g1	SlSBP11	g3
553	CsSBP9	g9	PmSBP2	g9		553	AcSBP1	g9	PvSBP3	g7
554	MtSBP12	g3	VaSBP3	g3		554	SbSBP2	g8	CsSBP33	g4
555	CsSBP41	g8	VaSBP6	g8		555	EgSBP13	g1	PmSBP10	g6
556	CcSBP20	g2	VaSBP17	g2		556	PhSBP14	g4	PvSBP15	g8
557	PvSBP22	g3	SlSBP12	g3		557	SbSBP15	g4	PmSBP6	g3
558	CsSBP15	g3	VaSBP16	g3		558	EgSBP15	g4	PvSBP15	g8
559	CaSBP4	g8	VaSBP6	g8		559	PhSBP6	g3	PvSBP20	g1
560	AtSPL5	g3	BrSBP9	g3		560	ZmSBP27	ms	PvSBP14	g5
561	PvSBP9	ds	VaSBP4	ds		561	AcSBP3	g6	VaSBP20	g1
562	PmSBP8	g3	VaSBP13	g3		562	AcSBP5	g5	PvSBP17	g1
563	AtSPL1	g5	CsSBP40	g5		563	SbSBP15	g4	PvSBP21	g6
564	AtSPL5	g3	CsSBP35	g3		564	SbSBP15	g4	PvSBP17	g1
565	BrSBP5	g4	CsSBP4	g4		565	SbSBP6	ms	MtSBP1	g5
566	PvSBP20	g1	VaSBP8	g1		566	PhSBP6	g3	SlSBP10	g4
567	BrSBP4	ds	CsSBP3	ds		567	MaSBP41	g8	VaSBP21	g6
568	CaSBP5	g1	VaSBP20	g1		568	MaSBP50	g8	PmSBP7	g3
569	PpSBP2	g5	VaSBP5	g5		569	PhSBP13	g4	AtSPL3	g3
570	AtSPL13	g9	PmSBP2	g9		570	MaSBP23	g1	PvSBP16	g6
571	BrSBP2	g3	PpSBP11	g3		571	AcSBP4	g1	VaSBP21	g6
572	BrSBP23	g7	PmSBP1	g7		572	EgSBP11	g9	PpSBP5	g7
573	AtSPL5	g3	VaSBP12	g3		573	BdSBP10	g8	CsSBP19	g4
574	BrSBP19	g7	CsSBP22	g7		574	EgSBP19	g7	MdSBP22	g3
575	MtSBP13	ds	PmSBP14	ds		575	ZmSBP7	ms	MtSBP5	g5
576	BrSBP10	g8	PmSBP16	g8		576	SbSBP11	g9	VaSBP20	g1
577	SlSBP2	g2	VaSBP17	g2		577	PhSBP16	g6	VaSBP6	g8
578	AtSPL4	g3	VaSBP16	g3		578	ZmSBP29	g9	AtSPL10	g7
579	AtSPL11	g7	CsSBP21	g7		579	BdSBP17	g6	PpSBP7	g1
580	AtSPL7	g2	BrSBP3	g2		580	EgSBP19	g7	BrSBP11	g8
581	PmSBP5	g5	VaSBP5	g5		581	ZmSBP24	g8	PmSBP12	g4
582	BrSBP19	g7	MtSBP16	g7		582	PhSBP11	ms	MtSBP1	g5
583	BrSBP23	g7	MdSBP2	g7		583	AcSBP12	g9	CcSBP12	g7
584	BrSBP15	g3	CsSBP15	g3		584	MaSBP25	g3	PvSBP21	g6
585	MtSBP9	g5	PvSBP19	g5		585	PhSBP4	g8	PpSBP12	g4
586	CaSBP7	g3	SlSBP13	g3		586	MaSBP53	g9	PmSBP6	g3
587	CcSBP12	g7	MtSBP7	g7		587	EgSBP6	g9	PpSBP5	g7
588	CcSBP12	g7	MtSBP16	g7		588	BdSBP10	g8	MdSBP21	g3
589	CaSBP9	ds	MdSBP1	ds		589	MaSBP53	g9	CcSBP13	g5
590	BrSBP24	g7	MdSBP24	g7		590	EgSBP14	g9	PvSBP3	g7
591	AtSPL3	g3	SlSBP11	g3		591	BdSBP10	g8	CcSBP11	g9
592	CsSBP36	g3	SlSBP12	g3		592	MaSBP53	g9	PvSBP15	g8
593	BrSBP26	g7	CsSBP31	g7		593	EgSBP14	g9	CsSBP22	g7
594	CsSBP45	g8	VaSBP6	g8		594	MaSBP25	g3	PvSBP17	g1
595	BrSBP23	g7	PpSBP5	g7		595	OsSPL8	g1	PvSBP15	g8
596	CaSBP15	g3	MtSBP10	g3		596	SbSBP11	g9	VaSBP21	g6
597	PmSBP14	ds	PvSBP7	ds		597	EgSBP9	g8	PvSBP11	g3
598	AtSPL3	g3	BrSBP7	g3		598	BdSBP12	g4	VaSBP8	g1
599	CaSBP9	ds	PmSBP14	ds		599	BdSBP4	ms	MdSBP27	g5
600	CaSBP14	g3	PpSBP11	g3		600	EgSBP6	g9	MdSBP24	g7
601	CsSBP14	g3	PmSBP6	g3		601	SbSBP15	g4	PvSBP15	g8
602	PmSBP16	g8	VaSBP6	g8		602	PhSBP13	g4	PvSBP20	g1
603	AtSPL14	g4	CsSBP12	g4		603	MaSBP29	g4	PpSBP2	g5
604	BrSBP9	g3	SlSBP11	g3		604	MaSBP19	g7	CsSBP35	g3
605	MdSBP15	g3	VaSBP3	g3		605	PhSBP11	ms	PvSBP15	g8
606	BrSBP2	g3	CsSBP36	g3		606	MaSBP44	g7	CsSBP40	g5
607	BrSBP20	g8	PpSBP16	g8		607	MaSBP19	g7	PmSBP7	g3
608	PmSBP6	g3	VaSBP13	g3		608	PhSBP11	ms	SlSBP10	g4
609	MdSBP23	ds	PpSBP14	ds		609	MaSBP35	g8	BrSBP12	g3
610	BrSBP19	g7	SlSBP8	g7		610	MaSBP47	g7	MdSBP13	g4
611	BrSBP15	g3	VaSBP12	g3		611	EgSBP24	g2	CcSBP9	g5
612	CsSBP24	g3	MdSBP14	g3		612	ZmSBP9	g9	PmSBP1	g7
613	AtSPL10	g7	BrSBP25	g7		613	MaSBP28	g7	PvSBP15	g8
614	CsSBP37	g8	PmSBP16	g8		614	SbSBP5	g3	PvSBP21	g6
615	CsSBP12	g4	PmSBP12	g4		615	MaSBP37	g7	VaSBP14	ds
616	MdSBP25	g5	PmSBP4	g5		616	SiSBP10	ms	BrSBP15	g3
617	BrSBP26	g7	CsSBP26	g7		617	SbSBP15	g4	VaSBP7	g6
618	MdSBP4	g2	PvSBP12	g2		618	EgSBP14	g9	BrSBP18	g7
619	BrSBP15	g3	PmSBP6	g3		619	AcSBP3	g6	SlSBP3	g1
620	AtSPL11	g7	BrSBP18	g7		620	EgSBP5	g3	VaSBP8	g1
621	BrSBP25	g7	PpSBP5	g7		621	EgSBP15	g4	CcSBP8	g3
622	PmSBP10	g6	PpSBP8	g6		622	SbSBP5	g3	SlSBP10	g4
623	CcSBP20	g2	MdSBP4	g2		623	MaSBP53	g9	MdSBP30	g8
624	PvSBP18	g9	VaSBP11	g9		624	SiSBP6	g3	SlSBP10	g4
625	BrSBP12	g3	MdSBP15	g3		625	PhSBP14	g4	VaSBP6	g8
626	CsSBP10	g9	MdSBP31	g9		626	OsSPL14	g8	MdSBP23	ds
627	BrSBP19	g7	MdSBP2	g7		627	BdSBP12	g4	BrSBP9	g3
628	AtSPL4	g3	MtSBP10	g3		628	PhSBP14	g4	PvSBP16	g6
629	MdSBP17	ds	VaSBP4	ds		629	SbSBP15	g4	CcSBP11	g9
630	CsSBP29	g3	PvSBP10	g3		630	EgSBP13	g1	MdSBP19	g6
631	PvSBP22	g3	VaSBP16	g3		631	EgSBP9	g8	CsSBP12	g4
632	BrSBP29	g2	MdSBP29	g2		632	SiSBP6	g3	VaSBP7	g6
633	CcSBP10	ds	PvSBP7	ds		633	OsSPL13	g3	SlSBP10	g4
634	BrSBP22	g4	CsSBP19	g4		634	MaSBP12	g2	PvSBP16	g6
635	AtSPL7	g2	BrSBP29	g2		635	ZmSBP4	g1	PmSBP6	g3
636	CsSBP24	g3	VaSBP16	g3		636	SbSBP3	g9	MdSBP24	g7
637	BrSBP8	g8	CsSBP6	g8		637	SbSBP12	g6	VaSBP20	g1
638	MdSBP29	g2	PpSBP3	g2		638	EgSBP11	g9	CcSBP12	g7
639	AtSPL8	g1	CsSBP25	g1		639	BdSBP4	ms	VaSBP8	g1
640	BrSBP2	g3	MdSBP15	g3		640	SbSBP6	ms	VaSBP5	g5
641	AtSPL15	g8	CsSBP44	g8		641	BdSBP12	g4	MdSBP21	g3
642	CsSBP29	g3	PvSBP13	g3		642	BdSBP6	g9	MdSBP24	g7
643	MdSBP3	g9	PmSBP2	g9		643	SbSBP6	ms	MdSBP28	g5
644	BrSBP10	g8	CsSBP38	g8		644	SbSBP15	g4	CsSBP35	g3
645	BrSBP6	g9	PvSBP18	g9		645	ZmSBP9	g9	MdSBP24	g7
646	CcSBP10	ds	PmSBP14	ds		646	MaSBP25	g3	CsSBP43	ds
647	CcSBP9	g5	PpSBP2	g5		647	MaSBP27	g6	PvSBP17	g1
648	AtSPL7	g2	CsSBP11	g2		648	MaSBP29	g4	PmSBP5	g5
649	CaSBP14	g3	MdSBP6	g3		649	MaSBP25	g3	CsSBP18	ds
650	CaSBP11	g3	MtSBP6	g3		650	SbSBP15	g4	PvSBP16	g6
651	MdSBP21	g3	VaSBP3	g3		651	PhSBP11	ms	VaSBP6	g8
652	BrSBP25	g7	MdSBP24	g7		652	MaSBP25	g3	PpSBP6	ds
653	BrSBP2	g3	MtSBP6	g3		653	SiSBP4	g8	PpSBP12	g4
654	CaSBP15	g3	SlSBP12	g3		654	AcSBP1	g9	PpSBP5	g7
655	CsSBP34	g7	PpSBP5	g7		655	OsSPL7	g6	PvSBP20	g1
656	PmSBP5	g5	PvSBP8	g5		656	ZmSBP4	g1	BrSBP12	g3
657	MdSBP26	g5	PmSBP4	g5		657	PhSBP16	g6	PmSBP11	g1
658	AtSPL15	g8	CsSBP41	g8		658	AcSBP17	g5	MdSBP29	g2
659	CsSBP15	g3	MtSBP10	g3		659	BdSBP17	g6	PvSBP20	g1
660	AtSPL6	ds	CsSBP18	ds		660	OsSPL17	g8	MdSBP16	g4
661	BrSBP15	g3	PpSBP11	g3		661	PhSBP13	g4	CaSBP4	g8
662	CsSBP9	g9	PvSBP18	g9		662	PhSBP11	ms	VaSBP5	g5
663	CsSBP29	g3	SlSBP12	g3		663	EgSBP19	g7	VaSBP6	g8
664	BrSBP22	g4	CsSBP7	g4		664	PhSBP14	g4	PvSBP20	g1
665	PmSBP9	g9	PvSBP1	g9		665	EgSBP22	g6	PpSBP7	g1
666	MdSBP28	g5	PvSBP14	g5		666	PhSBP13	g4	PvSBP17	g1
667	PpSBP13	g9	VaSBP9	g9		667	BdSBP17	g6	MdSBP18	g1
668	CsSBP35	g3	PpSBP11	g3		668	BdSBP5	g2	MdSBP30	g8
669	BrSBP9	g3	CsSBP36	g3		669	EgSBP9	g8	CsSBP33	g4
670	CsSBP36	g3	PvSBP10	g3		670	EgSBP15	g4	VaSBP6	g8
671	PvSBP8	g5	VaSBP5	g5		671	PhSBP16	g6	SlSBP3	g1
672	PmSBP13	g9	PpSBP4	g9		672	PhSBP11	ms	CcSBP9	g5
673	AtSPL10	g7	MdSBP24	g7		673	BdSBP2	g3	VaSBP8	g1
674	PmSBP13	g9	PvSBP18	g9		674	MaSBP46	g9	MdSBP2	g7
675	CsSBP7	g4	MdSBP16	g4		675	PhSBP10	g9	PpSBP5	g7
676	CsSBP19	g4	PpSBP12	g4		676	MaSBP53	g9	MdSBP24	g7
677	SlSBP9	g9	VaSBP9	g9		677	AcSBP3	g6	PpSBP7	g1
678	MdSBP20	g3	PvSBP11	g3		678	AcSBP1	g9	CsSBP34	g7
679	BrSBP15	g3	MdSBP22	g3		679	EgSBP9	g8	CsSBP20	g4
680	CsSBP15	g3	SlSBP11	g3		680	MaSBP6	g9	PmSBP14	ds
681	PmSBP6	g3	SlSBP12	g3		681	SbSBP12	g6	VaSBP8	g1
682	CsSBP36	g3	PmSBP6	g3		682	EgSBP10	g2	PmSBP6	g3
683	CsSBP9	g9	PvSBP5	g9		683	OsSPL2	g9	PmSBP1	g7
684	CcSBP6	g8	MdSBP30	g8		684	OsSPL17	g8	PpSBP12	g4
685	CsSBP28	g9	PvSBP18	g9		685	MaSBP25	g3	MdSBP17	ds
686	CcSBP10	ds	MdSBP23	ds		686	EgSBP16	g9	PpSBP5	g7
687	CsSBP24	g3	PvSBP10	g3		687	ZmSBP9	g9	PpSBP5	g7
688	PmSBP2	g9	PpSBP13	g9		688	AcSBP5	g5	VaSBP6	g8
689	AtSPL5	g3	PvSBP10	g3		689	AcSBP7	g2	VaSBP14	ds
690	CaSBP6	ds	PpSBP14	ds		690	ZmSBP31	g6	PvSBP20	g1
691	BrSBP20	g8	CsSBP38	g8		691	MaSBP19	g7	PvSBP16	g6
692	AtSPL12	g5	CsSBP16	g5		692	SbSBP6	ms	CsSBP39	g5
693	MtSBP14	g9	PmSBP2	g9		693	SbSBP15	g4	CsSBP37	g8
694	CcSBP10	ds	SlSBP16	ds		694	PhSBP13	g4	PmSBP16	g8
695	MtSBP13	ds	SlSBP16	ds		695	PhSBP14	g4	AtSPL3	g3
696	AtSPL5	g3	MdSBP15	g3		696	PhSBP11	ms	CsSBP39	g5
697	BrSBP11	g8	CsSBP41	g8		697	MaSBP53	g9	VaSBP21	g6
698	CsSBP11	g2	MdSBP29	g2		698	MaSBP53	g9	CsSBP43	ds
699	PvSBP7	ds	SlSBP5	ds		699	BdSBP10	g8	CsSBP7	g4
700	CaSBP3	g2	CsSBP11	g2		700	AcSBP4	g1	PpSBP8	g6
701	PpSBP1	g5	PvSBP8	g5		701	PhSBP13	g4	BrSBP9	g3
702	BrSBP13	g3	CsSBP29	g3		702	ZmSBP2	g4	VaSBP8	g1
703	BrSBP15	g3	CsSBP14	g3		703	MaSBP53	g9	PvSBP3	g7
704	AtSPL6	ds	PvSBP7	ds		704	SbSBP15	g4	MdSBP21	g3
705	AtSPL1	g5	CsSBP39	g5		705	MaSBP41	g8	PvSBP21	g6
706	AtSPL14	g4	BrSBP22	g4		706	EgSBP6	g9	PvSBP7	ds
707	PmSBP13	g9	PpSBP13	g9		707	MaSBP46	g9	PpSBP5	g7
708	CaSBP9	ds	PpSBP6	ds		708	MaSBP53	g9	PvSBP4	g3
709	BrSBP6	g9	MtSBP3	g9		709	EgSBP14	g9	MdSBP24	g7
710	SlSBP7	ds	VaSBP4	ds		710	SbSBP2	g8	CsSBP7	g4
711	MdSBP3	g9	PpSBP10	g9		711	MaSBP24	g1	VaSBP7	g6
712	CsSBP9	g9	PpSBP13	g9		712	BdSBP17	g6	SlSBP3	g1
713	BrSBP8	g8	CsSBP38	g8		713	SiSBP10	ms	PvSBP8	g5
714	BrSBP24	g7	CsSBP13	g7		714	MaSBP52	g8	SlSBP11	g3
715	MtSBP1	g5	PvSBP14	g5		715	MaSBP46	g9	PmSBP1	g7
716	AtSPL9	g8	MdSBP30	g8		716	EgSBP22	g6	PmSBP11	g1
717	AtSPL9	g8	BrSBP11	g8		717	EgSBP5	g3	VaSBP6	g8
718	BrSBP5	g4	CsSBP19	g4		718	PhSBP14	g4	MdSBP21	g3
719	MdSBP21	g3	VaSBP12	g3		719	AcSBP6	g5	VaSBP7	g6
720	BrSBP14	g3	SlSBP12	g3		720	BdSBP12	g4	AtSPL3	g3
721	PpSBP16	g8	PvSBP15	g8		721	ZmSBP24	g8	AtSPL16	g4
722	BrSBP20	g8	VaSBP10	g8		722	PhSBP13	g4	CsSBP17	g3
723	CsSBP17	g3	PmSBP6	g3		723	AcSBP5	g5	PvSBP16	g6
724	BrSBP21	ds	SlSBP7	ds		724	AcSBP12	g9	PmSBP1	g7
725	BrSBP2	g3	PmSBP7	g3		725	OsSPL1	ms	CcSBP13	g5
726	CsSBP7	g4	PmSBP12	g4		726	BdSBP4	ms	CsSBP39	g5
727	AtSPL9	g8	PvSBP15	g8		727	BdSBP4	ms	VaSBP7	g6
728	MtSBP6	g3	PvSBP11	g3		728	PhSBP4	g8	CsSBP19	g4
729	CcSBP12	g7	PpSBP5	g7		729	MaSBP41	g8	CsSBP20	g4
730	CcSBP20	g2	SlSBP2	g2		730	ZmSBP2	g4	PvSBP13	g3
731	CaSBP14	g3	PpSBP9	g3		731	PhSBP14	g4	CsSBP35	g3
732	BrSBP11	g8	CcSBP6	g8		732	EgSBP9	g8	PpSBP12	g4
733	AtSPL9	g8	CsSBP41	g8		733	OsSPL13	g3	VaSBP8	g1
734	CcSBP7	g9	MdSBP33	g9		734	PhSBP11	ms	MtSBP5	g5
735	CsSBP17	g3	PvSBP13	g3		735	SbSBP6	ms	PvSBP14	g5
736	MdSBP25	g5	PpSBP1	g5		736	AcSBP8	g9	MdSBP24	g7
737	CsSBP34	g7	MdSBP24	g7		737	PhSBP10	g9	CsSBP13	g7
738	AtSPL4	g3	CsSBP36	g3		738	AcSBP12	g9	PpSBP5	g7
739	CcSBP6	g8	CsSBP45	g8		739	BdSBP10	g8	AtSPL16	g4
740	PmSBP9	g9	PpSBP13	g9		740	MaSBP29	g4	MdSBP27	g5
741	CsSBP41	g8	PpSBP16	g8		741	BdSBP6	g9	PmSBP1	g7
742	CaSBP14	g3	VaSBP13	g3		742	SiSBP10	ms	VaSBP21	g6
743	CsSBP9	g9	MtSBP3	g9		743	SbSBP2	g8	AtSPL14	g4
744	AtSPL4	g3	BrSBP2	g3		744	BdSBP4	ms	SlSBP15	g8
745	CsSBP15	g3	MdSBP15	g3		745	EgSBP12	g6	SlSBP14	g1
746	CcSBP20	g2	PvSBP12	g2		746	MaSBP25	g3	PvSBP16	g6
747	BrSBP15	g3	SlSBP12	g3		747	SbSBP7	g9	PpSBP5	g7
748	MdSBP29	g2	PmSBP3	g2		748	MaSBP17	g8	SlSBP11	g3
749	BrSBP29	g2	VaSBP17	g2		749	MaSBP53	g9	VaSBP14	ds
750	MdSBP27	g5	PmSBP5	g5		750	EgSBP14	g9	PpSBP5	g7
751	BrSBP15	g3	CaSBP15	g3		751	PhSBP16	g6	PvSBP17	g1
752	CsSBP5	g2	MdSBP29	g2		752	MaSBP53	g9	BrSBP21	ds
753	BrSBP11	g8	PvSBP15	g8		753	SbSBP4	g3	PvSBP20	g1
754	CsSBP38	g8	PvSBP15	g8		754	MaSBP29	g4	PvSBP15	g8
755	BrSBP12	g3	PvSBP13	g3		755	AcSBP6	g5	VaSBP14	ds
756	BrSBP14	g3	MdSBP22	g3		756	MaSBP26	g1	MdSBP13	g4
757	AtSPL5	g3	PvSBP13	g3		757	EgSBP15	g4	PmSBP7	g3
758	CaSBP15	g3	PmSBP6	g3		758	EgSBP19	g7	CaSBP8	g1
759	BrSBP3	g2	PvSBP12	g2		759	PhSBP12	g8	PmSBP6	g3
760	CsSBP24	g3	PmSBP6	g3		760	PhSBP13	g4	PvSBP15	g8
761	BrSBP29	g2	CsSBP5	g2		761	MaSBP29	g4	VaSBP6	g8
762	CaSBP14	g3	MdSBP22	g3		762	BdSBP17	g6	PmSBP11	g1
763	AtSPL4	g3	SlSBP12	g3		763	MaSBP53	g9	CcSBP6	g8
764	SlSBP3	g1	VaSBP8	g1		764	SiSBP10	ms	AtSPL1	g5
765	CaSBP9	ds	CsSBP43	ds		765	BdSBP12	g4	CsSBP2	g3
766	BrSBP2	g3	MdSBP14	g3		766	SbSBP7	g9	PmSBP1	g7
767	AtSPL5	g3	BrSBP14	g3		767	ZmSBP31	g6	VaSBP8	g1
768	AtSPL11	g7	BrSBP24	g7		768	PhSBP14	g4	PvSBP21	g6
769	PmSBP3	g2	PvSBP12	g2		769	EgSBP9	g8	AtSPL16	g4
770	BrSBP10	g8	CcSBP6	g8		770	ZmSBP2	g4	VaSBP7	g6
771	AtSPL9	g8	VaSBP6	g8		771	PhSBP4	g8	AtSPL16	g4
772	CsSBP42	g3	PvSBP13	g3		772	EgSBP13	g1	PpSBP8	g6
773	BrSBP5	g4	PpSBP12	g4		773	SiSBP4	g8	MdSBP16	g4
774	AtSPL6	ds	VaSBP14	ds		774	OsSPL7	g6	VaSBP8	g1
775	PvSBP21	g6	VaSBP7	g6		775	PhSBP11	ms	PpSBP2	g5
776	AtSPL5	g3	MtSBP10	g3		776	AcSBP1	g9	PmSBP1	g7
777	CaSBP13	g5	VaSBP5	g5		777	MaSBP25	g3	PmSBP14	ds
778	MdSBP21	g3	PvSBP11	g3		778	EgSBP15	g4	PvSBP4	g3
779	BrSBP12	g3	SlSBP4	g3		779	AcSBP6	g5	VaSBP6	g8
780	AtSPL16	g4	CsSBP7	g4		780	PhSBP14	g4	CsSBP24	g3
781	CsSBP11	g2	SlSBP2	g2		781	PhSBP4	g8	CsSBP20	g4
782	CsSBP36	g3	VaSBP16	g3		782	MaSBP25	g3	VaSBP21	g6
783	AtSPL7	g2	CsSBP5	g2		783	EgSBP11	g9	SlSBP8	g7
784	CaSBP11	g3	PpSBP11	g3		784	PhSBP11	ms	MdSBP28	g5
785	MdSBP14	g3	PvSBP10	g3		785	EgSBP14	g9	CsSBP34	g7
786	MdSBP17	ds	PvSBP9	ds		786	MaSBP53	g9	PvSBP20	g1
787	CaSBP15	g3	MdSBP14	g3		787	MaSBP53	g9	CsSBP39	g5
788	BrSBP16	g4	CsSBP33	g4		788	MaSBP4	g9	PvSBP7	ds
789	CaSBP15	g3	PvSBP10	g3		789	SiSBP10	ms	MdSBP28	g5
790	BrSBP25	g7	CsSBP13	g7		790	MaSBP4	g9	VaSBP14	ds
791	MdSBP33	g9	PvSBP5	g9		791	EgSBP14	g9	MdSBP2	g7
792	BrSBP9	g3	SlSBP12	g3		792	PhSBP13	g4	PvSBP21	g6
793	BrSBP29	g2	CsSBP11	g2		793	PhSBP13	g4	VaSBP6	g8
794	MdSBP31	g9	MtSBP3	g9		794	PhSBP16	g6	PvSBP20	g1
795	AtSPL1	g5	MtSBP5	g5		795	MaSBP41	g8	CsSBP35	g3
796	CaSBP9	ds	PpSBP14	ds		796	BdSBP8	g7	PvSBP4	g3
797	PmSBP7	g3	VaSBP12	g3		797	PhSBP11	ms	BrSBP15	g3
798	CaSBP15	g3	CsSBP35	g3		798	EgSBP8	g7	CsSBP37	g8
799	CcSBP13	g5	CsSBP40	g5		799	PhSBP14	g4	PmSBP16	g8
800	BrSBP11	g8	CsSBP37	g8		800	SbSBP6	ms	CcSBP13	g5
801	CsSBP45	g8	PvSBP2	g8		801	SiSBP10	ms	VaSBP6	g8
802	MdSBP6	g3	PpSBP9	g3		802	BdSBP4	ms	MdSBP28	g5
803	BrSBP4	ds	PvSBP7	ds		803	BdSBP4	ms	MtSBP1	g5
804	CsSBP6	g8	PpSBP16	g8		804	PhSBP6	g3	VaSBP8	g1
805	BrSBP2	g3	CsSBP14	g3		805	MaSBP44	g7	CsSBP39	g5
806	BrSBP21	ds	PpSBP6	ds		806	AcSBP17	g5	PvSBP12	g2
807	AtSPL5	g3	MdSBP14	g3		807	SbSBP15	g4	MtSBP6	g3
808	CsSBP22	g7	MdSBP24	g7		808	EgSBP19	g7	AtSPL14	g4
809	CsSBP29	g3	SlSBP11	g3		809	PhSBP14	g4	VaSBP8	g1
810	CsSBP4	g4	PmSBP12	g4		810	MaSBP34	g9	MdSBP24	g7
811	CsSBP21	g7	MtSBP7	g7		811	SbSBP12	g6	PvSBP17	g1
812	CsSBP21	g7	PmSBP1	g7		812	PhSBP13	g4	CsSBP14	g3
813	PvSBP13	g3	SlSBP4	g3		813	AcSBP1	g9	CsSBP13	g7
814	CsSBP28	g9	MdSBP33	g9		814	MaSBP53	g9	PvSBP21	g6
815	BrSBP15	g3	PmSBP7	g3		815	SbSBP12	g6	PvSBP20	g1
816	PmSBP5	g5	PvSBP19	g5		816	EgSBP22	g6	SlSBP3	g1
817	AtSPL11	g7	MdSBP24	g7		817	SbSBP5	g3	VaSBP8	g1
818	CsSBP15	g3	MdSBP22	g3		818	OsSPL7	g6	PmSBP11	g1
819	MdSBP27	g5	PvSBP14	g5		819	OsSPL7	g6	SlSBP3	g1
820	SlSBP5	ds	VaSBP14	ds		820	PhSBP14	g4	PmSBP6	g3
821	CsSBP21	g7	MdSBP2	g7		821	SbSBP6	ms	AtSPL1	g5
822	CsSBP24	g3	MdSBP22	g3		822	BdSBP12	g4	PpSBP11	g3
823	MdSBP23	ds	PpSBP6	ds		823	EgSBP8	g7	MtSBP17	g3
824	CaSBP11	g3	PvSBP11	g3		824	PhSBP15	g9	MdSBP24	g7
825	MdSBP4	g2	PmSBP3	g2		825	EgSBP9	g8	PmSBP12	g4
826	AtSPL14	g4	BrSBP16	g4		826	BdSBP4	ms	CcSBP13	g5
827	CsSBP29	g3	VaSBP12	g3		827	MaSBP29	g4	CcSBP13	g5
828	BrSBP14	g3	PvSBP13	g3		828	SbSBP7	g9	SlSBP8	g7
829	MdSBP30	g8	VaSBP10	g8		829	MaSBP53	g9	MdSBP23	ds
830	PmSBP14	ds	PpSBP6	ds		830	PhSBP11	ms	VaSBP7	g6
831	BrSBP23	g7	CsSBP13	g7		831	SbSBP2	g8	MdSBP16	g4
832	CsSBP22	g7	SlSBP8	g7		832	SiSBP10	ms	CcSBP9	g5
833	AtSPL8	g1	BrSBP28	g1		833	PhSBP4	g8	CsSBP33	g4
834	MdSBP6	g3	PvSBP11	g3		834	BdSBP10	g8	SlSBP11	g3
835	MtSBP4	g1	PvSBP20	g1		835	MaSBP53	g9	PpSBP5	g7
836	BrSBP19	g7	PmSBP1	g7		836	BdSBP17	g6	VaSBP8	g1
837	AtSPL11	g7	CsSBP22	g7		837	SbSBP15	g4	AtSPL3	g3
838	MdSBP21	g3	SlSBP11	g3		838	SbSBP15	g4	PvSBP20	g1
839	MtSBP6	g3	PvSBP13	g3		839	SbSBP16	g8	PmSBP6	g3
840	CsSBP34	g7	PvSBP3	g7		840	ZmSBP26	g3	VaSBP6	g8
841	BrSBP11	g8	PmSBP16	g8		841	SbSBP6	ms	MdSBP27	g5
842	PmSBP4	g5	PvSBP14	g5		842	MaSBP27	g6	SlSBP3	g1
843	AtSPL10	g7	PpSBP5	g7		843	BdSBP10	g8	CsSBP4	g4
844	BrSBP5	g4	CsSBP7	g4		844	PhSBP7	g3	VaSBP8	g1
845	CaSBP2	g5	PvSBP14	g5		845	SiSBP10	ms	SlSBP1	g5
846	CcSBP9	g5	PvSBP19	g5		846	MaSBP53	g9	PvSBP7	ds
847	CsSBP24	g3	MtSBP10	g3		847	BdSBP4	ms	PvSBP15	g8
848	MtSBP14	g9	PpSBP10	g9		848	BdSBP15	g8	CsSBP7	g4
849	MtSBP12	g3	SlSBP4	g3		849	BdSBP12	g4	MdSBP15	g3
850	MdSBP21	g3	VaSBP13	g3		850	MaSBP25	g3	VaSBP14	ds
851	PmSBP2	g9	SlSBP9	g9		851	MaSBP41	g8	PvSBP20	g1
852	CsSBP24	g3	MtSBP17	g3		852	SbSBP9	g7	PhSBP3	g1
853	BrSBP20	g8	CcSBP6	g8		853	MaSBP38	g1	EgSBP19	g7
854	MtSBP12	g3	PmSBP6	g3		854	SbSBP18	g1	MaSBP1	g7
855	BrSBP9	g3	PvSBP13	g3		855	PhSBP3	g1	OsSPL4	g7
856	CsSBP33	g4	PpSBP12	g4		856	PhSBP2	g7	ZmSBP22	g1
857	CaSBP2	g5	SlSBP1	g5		857	AcSBP14	g7	OsSPL5	g1
858	AtSPL12	g5	PvSBP8	g5		858	SbSBP10	g1	ZmSBP20	g7
859	CaSBP2	g5	MtSBP5	g5		859	MaSBP50	g8	EgSBP19	g7
860	CsSBP17	g3	VaSBP3	g3		860	BdSBP9	g1	MaSBP51	g7
861	CaSBP15	g3	CsSBP42	g3		861	BdSBP17	g6	MaSBP24	g1
862	CsSBP11	g2	PvSBP12	g2		862	OsSPL4	g7	SiSBP1	g1
863	BrSBP12	g3	MdSBP21	g3		863	SbSBP16	g8	EgSBP21	g4
864	AtSPL5	g3	BrSBP15	g3		864	PhSBP3	g1	MaSBP29	g4
865	SlSBP12	g3	VaSBP16	g3		865	BdSBP9	g1	OsSPL4	g7
866	CsSBP35	g3	MtSBP17	g3		866	SbSBP18	g1	MaSBP51	g7
867	MdSBP25	g5	VaSBP5	g5		867	PhSBP3	g1	MaSBP28	g7
868	AtSPL3	g3	PpSBP11	g3		868	AcSBP14	g7	ZmSBP14	g1
869	BrSBP23	g7	MdSBP24	g7		869	AcSBP2	g4	ZmSBP1	g8
870	MdSBP27	g5	PmSBP4	g5		870	SbSBP15	g4	OsSPL17	g8
871	BrSBP13	g3	CsSBP14	g3		871	PhSBP14	g4	ZmSBP1	g8
872	PpSBP9	g3	VaSBP13	g3		872	AcSBP2	g4	PhSBP12	g8
873	AtSPL11	g7	SlSBP8	g7		873	SbSBP16	g8	OsSPL15	g4
874	CsSBP30	g2	MdSBP29	g2		874	PhSBP11	ms	MaSBP3	g3
875	BrSBP9	g3	VaSBP12	g3		875	MaSBP53	g9	EgSBP10	g2
876	PpSBP14	ds	PvSBP7	ds		876	MaSBP25	g3	EgSBP6	g9
877	MdSBP21	g3	MtSBP12	g3		877	OsSPL10	g1	MaSBP51	g7
878	MdSBP22	g3	SlSBP12	g3		878	BdSBP12	g4	AcSBP5	g5
879	BrSBP12	g3	SlSBP11	g3		879	BdSBP12	g4	MaSBP52	g8
880	CsSBP44	g8	MdSBP30	g8		880	SiSBP1	g1	ZmSBP20	g7
881	MdSBP26	g5	PvSBP8	g5		881	BdSBP8	g7	SbSBP18	g1
882	AtSPL9	g8	CsSBP38	g8		882	BdSBP9	g1	MaSBP28	g7
883	CsSBP24	g3	PmSBP7	g3		883	AcSBP14	g7	PhSBP3	g1
884	MtSBP12	g3	PvSBP13	g3		884	PhSBP9	g1	EgSBP19	g7
885	PpSBP2	g5	PvSBP19	g5		885	AcSBP3	g6	MaSBP24	g1
886	PpSBP14	ds	VaSBP4	ds		886	BdSBP12	g4	EgSBP9	g8
887	AtSPL13	g9	PmSBP13	g9		887	PhSBP3	g1	SiSBP2	g7
888	CsSBP2	g3	SlSBP13	g3		888	BdSBP8	g7	SiSBP1	g1
889	CaSBP9	ds	SlSBP7	ds		889	MaSBP52	g8	ZmSBP2	g4
890	AtSPL4	g3	PmSBP6	g3		890	SbSBP18	g1	ZmSBP20	g7
891	BrSBP10	g8	MdSBP30	g8		891	AcSBP13	g1	SbSBP9	g7
892	CsSBP18	ds	MdSBP1	ds		892	AcSBP9	g8	MaSBP42	g4
893	MdSBP2	g7	PvSBP3	g7		893	MaSBP16	g2	SiSBP2	g7
894	BrSBP23	g7	CsSBP21	g7		894	AcSBP4	g1	EgSBP12	g6
895	AtSPL4	g3	PpSBP11	g3		895	PhSBP13	g4	ZmSBP5	g8
896	CaSBP3	g2	CcSBP20	g2		896	BdSBP4	ms	MaSBP29	g4
897	PmSBP4	g5	PvSBP8	g5		897	BdSBP10	g8	MaSBP29	g4
898	CsSBP4	g4	MdSBP16	g4		898	MaSBP27	g6	EgSBP13	g1
899	CaSBP11	g3	PvSBP13	g3		899	PhSBP14	g4	SiSBP4	g8
900	BrSBP13	g3	CsSBP35	g3		900	AcSBP14	g7	ZmSBP23	g1
901	PmSBP3	g2	VaSBP17	g2		901	BdSBP12	g4	SiSBP10	ms
902	MdSBP14	g3	PmSBP7	g3		902	BdSBP17	g6	AcSBP4	g1
903	CsSBP11	g2	PmSBP3	g2		903	SbSBP5	g3	EgSBP19	g7
904	CsSBP3	ds	VaSBP14	ds		904	MaSBP50	g8	ZmSBP30	g1
905	CsSBP10	g9	PpSBP13	g9		905	AcSBP13	g1	MaSBP1	g7
906	MdSBP5	g9	PvSBP1	g9		906	SbSBP2	g8	EgSBP15	g4
907	PpSBP14	ds	SlSBP5	ds		907	SbSBP15	g4	MaSBP41	g8
908	MdSBP29	g2	PvSBP12	g2		908	SbSBP6	ms	MaSBP29	g4
909	CsSBP37	g8	VaSBP6	g8		909	SiSBP2	g7	EgSBP7	g1
910	MdSBP5	g9	MtSBP14	g9		910	MaSBP26	g1	EgSBP8	g7
911	CsSBP6	g8	PmSBP16	g8		911	AcSBP6	g5	SbSBP6	ms
912	BrSBP23	g7	CsSBP22	g7		912	BdSBP8	g7	MaSBP26	g1
913	CaSBP4	g8	VaSBP10	g8		913	AcSBP2	g4	OsSPL14	g8
914	MdSBP6	g3	SlSBP4	g3		914	PhSBP2	g7	OsSPL5	g1
915	BrSBP25	g7	MdSBP2	g7		915	PhSBP13	g4	MaSBP47	g7
916	CsSBP10	g9	PmSBP13	g9		916	AcSBP16	g8	EgSBP15	g4
917	BrSBP8	g8	CcSBP6	g8		917	MaSBP10	g7	EgSBP18	g1
918	MdSBP3	g9	SlSBP9	g9		918	AcSBP14	g7	SiSBP8	g1
919	AtSPL11	g7	PmSBP1	g7		919	BdSBP18	g1	MaSBP19	g7
920	MtSBP10	g3	VaSBP12	g3		920	MaSBP25	g3	ZmSBP2	g4
921	AtSPL14	g4	PpSBP12	g4		921	SbSBP9	g7	ZmSBP22	g1
922	CsSBP14	g3	VaSBP12	g3		922	SbSBP9	g7	PhSBP9	g1
923	MtSBP13	ds	PvSBP9	ds		923	AcSBP5	g5	OsSPL1	ms
924	CsSBP20	g4	MdSBP16	g4		924	MaSBP10	g7	ZmSBP23	g1
925	CsSBP43	ds	VaSBP14	ds		925	BdSBP3	g1	MaSBP1	g7
926	BrSBP6	g9	CsSBP28	g9		926	BdSBP10	g8	EgSBP21	g4
927	MdSBP17	ds	PmSBP14	ds		927	SiSBP1	g1	EgSBP19	g7
928	PvSBP14	g5	SlSBP1	g5		928	AcSBP6	g5	MaSBP3	g3
929	MdSBP21	g3	MtSBP6	g3		929	MaSBP41	g8	EgSBP21	g4
930	PpSBP11	g3	SlSBP12	g3		930	OsSPL11	g7	ZmSBP23	g1
931	MdSBP2	g7	SlSBP8	g7		931	BdSBP10	g8	ZmSBP2	g4
932	PpSBP9	g3	PvSBP11	g3		932	BdSBP12	g4	SbSBP6	ms
933	AtSPL6	ds	MdSBP23	ds		933	BdSBP15	g8	SbSBP15	g4
934	CaSBP4	g8	PvSBP2	g8		934	MaSBP51	g7	ZmSBP22	g1
935	CcSBP6	g8	PpSBP16	g8		935	EgSBP17	g8	ZmSBP2	g4
936	AtSPL6	ds	CaSBP9	ds		936	MaSBP29	g4	SiSBP1	g1
937	MdSBP15	g3	MtSBP12	g3		937	SbSBP15	g4	SiSBP4	g8
938	BrSBP14	g3	CsSBP24	g3		938	BdSBP10	g8	MaSBP42	g4
939	PpSBP13	g9	PvSBP5	g9		939	MaSBP19	g7	ZmSBP30	g1
940	BrSBP19	g7	PpSBP5	g7		940	MaSBP28	g7	EgSBP15	g4
941	AtSPL10	g7	BrSBP23	g7		941	PhSBP12	g8	MaSBP42	g4
942	PmSBP9	g9	VaSBP9	g9		942	EgSBP21	g4	ZmSBP24	g8
943	CsSBP2	g3	PpSBP11	g3		943	SbSBP9	g7	EgSBP18	g1
944	MtSBP8	g8	PpSBP16	g8		944	MaSBP42	g4	SiSBP11	g8
945	BrSBP9	g3	CsSBP15	g3		945	BdSBP12	g4	PhSBP12	g8
946	AtSPL4	g3	CsSBP15	g3		946	BdSBP9	g1	MaSBP29	g4
947	CcSBP10	ds	VaSBP4	ds		947	SbSBP10	g1	EgSBP8	g7
948	PmSBP14	ds	VaSBP14	ds		948	BdSBP12	g4	ZmSBP24	g8
949	AtSPL1	g5	CcSBP13	g5		949	BdSBP12	g4	MaSBP45	g8
950	CsSBP13	g7	PmSBP1	g7		950	AcSBP13	g1	PhSBP2	g7
951	CsSBP35	g3	MtSBP10	g3		951	PhSBP13	g4	MaSBP23	g1
952	CcSBP10	ds	PpSBP6	ds		952	SbSBP10	g1	SiSBP2	g7
953	MdSBP1	ds	SlSBP7	ds		953	PhSBP14	g4	MaSBP47	g7
954	PmSBP6	g3	VaSBP3	g3		954	SbSBP18	g1	OsSPL11	g7
955	AtSPL13	g9	CsSBP9	g9		955	PhSBP13	g4	OsSPL14	g8
956	MdSBP31	g9	PmSBP13	g9		956	PhSBP16	g6	MaSBP19	g7
957	AtSPL9	g8	VaSBP10	g8		957	BdSBP10	g8	OsSPL15	g4
958	AtSPL7	g2	SlSBP2	g2		958	PhSBP11	ms	ZmSBP1	g8
959	CsSBP39	g5	MtSBP1	g5		959	AcSBP13	g1	SiSBP2	g7
960	CcSBP13	g5	CsSBP39	g5		960	AcSBP4	g1	EgSBP22	g6
961	CsSBP35	g3	MdSBP21	g3		961	SbSBP15	g4	EgSBP17	g8
962	AtSPL9	g8	CsSBP44	g8		962	MaSBP20	g7	EgSBP7	g1
963	MdSBP31	g9	VaSBP11	g9		963	PhSBP14	g4	SiSBP11	g8
964	CsSBP18	ds	MdSBP17	ds		964	BdSBP17	g6	MaSBP26	g1
965	MdSBP18	g1	PvSBP20	g1		965	PhSBP9	g1	MaSBP10	g7
966	CaSBP15	g3	PpSBP11	g3		966	AcSBP13	g1	MaSBP14	g7
967	BrSBP29	g2	CaSBP3	g2		967	AcSBP6	g5	SbSBP15	g4
968	PpSBP2	g5	PvSBP14	g5		968	MaSBP38	g1	EgSBP6	g9
969	AtSPL15	g8	CsSBP6	g8		969	SbSBP15	g4	PhSBP11	ms
970	MtSBP10	g3	VaSBP16	g3		970	PhSBP11	ms	MaSBP29	g4
971	BrSBP11	g8	PvSBP2	g8		971	AcSBP5	g5	PhSBP11	ms
972	BrSBP2	g3	CsSBP24	g3		972	PhSBP2	g7	MaSBP29	g4
973	CsSBP42	g3	MdSBP15	g3		973	AcSBP5	g5	PhSBP13	g4
974	BrSBP11	g8	MdSBP30	g8		974	SbSBP9	g7	MaSBP33	g2
975	CcSBP7	g9	MdSBP34	g9		975	SbSBP10	g1	PhSBP2	g7
976	PmSBP6	g3	PpSBP9	g3		976	AcSBP9	g8	PhSBP13	g4
977	MtSBP6	g3	PpSBP11	g3		977	PhSBP12	g8	ZmSBP2	g4
978	PvSBP20	g1	VaSBP20	g1		978	SbSBP18	g1	EgSBP19	g7
979	CaSBP13	g5	PvSBP8	g5		979	OsSPL7	g6	EgSBP13	g1
980	PpSBP9	g3	VaSBP3	g3		980	BdSBP9	g1	ZmSBP18	g7
981	AtSPL6	ds	PpSBP6	ds		981	BdSBP9	g1	EgSBP19	g7
982	MdSBP3	g9	PmSBP9	g9		982	PhSBP14	g4	MaSBP41	g8
983	CaSBP9	ds	PvSBP7	ds		983	MaSBP19	g7	EgSBP7	g1
984	BrSBP15	g3	MtSBP10	g3		984	PhSBP14	g4	MaSBP54	g7
985	CsSBP15	g3	PmSBP6	g3		985	AcSBP14	g7	SbSBP10	g1
986	MtSBP10	g3	SlSBP12	g3		986	SiSBP2	g7	ZmSBP30	g1
987	CcSBP10	ds	SlSBP5	ds		987	OsSPL7	g6	EgSBP23	g1
988	PmSBP7	g3	PvSBP10	g3		988	MaSBP1	g7	EgSBP7	g1
989	AtSPL15	g8	CsSBP37	g8		989	BdSBP18	g1	SbSBP15	g4
990	PmSBP8	g3	SlSBP4	g3		990	SbSBP10	g1	ZmSBP15	g7
991	BrSBP19	g7	CsSBP21	g7		991	PhSBP12	g8	EgSBP21	g4
992	AtSPL11	g7	BrSBP25	g7		992	BdSBP3	g1	EgSBP19	g7
993	MdSBP24	g7	MtSBP7	g7		993	OsSPL15	g4	SiSBP11	g8
994	BrSBP15	g3	CsSBP35	g3		994	PhSBP11	ms	EgSBP24	g2
995	BrSBP9	g3	SlSBP13	g3		995	BdSBP17	g6	EgSBP13	g1
996	CcSBP12	g7	SlSBP8	g7		996	SbSBP18	g1	MaSBP10	g7
997	CaSBP6	ds	MdSBP17	ds		997	AcSBP5	g5	MaSBP29	g4
998	CaSBP14	g3	SlSBP11	g3		998	SbSBP16	g8	PhSBP14	g4
999	MdSBP34	g9	PvSBP18	g9		999	AcSBP17	g5	EgSBP10	g2
1000	BrSBP10	g8	CsSBP37	g8		1000	BdSBP3	g1	AcSBP14	g7
1001	BrSBP8	g8	CsSBP41	g8		1001	SbSBP18	g1	OsSPL4	g7
1002	BrSBP18	g7	SlSBP8	g7		1002	SbSBP16	g8	MaSBP42	g4
1003	BrSBP4	ds	VaSBP14	ds		1003	BdSBP12	g4	MaSBP3	g3
1004	BrSBP2	g3	PvSBP13	g3		1004	BdSBP12	g4	MaSBP23	g1
1005	CsSBP14	g3	PpSBP11	g3		1005	EgSBP19	g7	ZmSBP23	g1
1006	AtSPL7	g2	PvSBP12	g2		1006	SbSBP15	g4	SiSBP11	g8
1007	MdSBP2	g7	MtSBP7	g7		1007	EgSBP15	g4	ZmSBP24	g8
1008	BrSBP18	g7	CsSBP13	g7		1008	BdSBP3	g1	SiSBP2	g7
1009	AtSPL5	g3	CsSBP15	g3		1009	BdSBP12	g4	SiSBP4	g8
1010	MdSBP25	g5	PmSBP5	g5		1010	PhSBP9	g1	ZmSBP20	g7
1011	PpSBP14	ds	PvSBP9	ds		1011	BdSBP8	g7	MaSBP41	g8
1012	CsSBP44	g8	PvSBP15	g8		1012	PhSBP14	g4	OsSPL14	g8
1013	BrSBP14	g3	PvSBP10	g3		1013	PhSBP16	g6	EgSBP23	g1
1014	CsSBP13	g7	PvSBP3	g7		1014	EgSBP19	g7	ZmSBP30	g1
1015	CsSBP13	g7	MdSBP24	g7		1015	MaSBP51	g7	EgSBP7	g1
1016	CaSBP4	g8	CcSBP6	g8		1016	SbSBP9	g7	ZmSBP21	g1
1017	CcSBP7	g9	PvSBP18	g9		1017	AcSBP6	g5	PhSBP14	g4
1018	AtSPL15	g8	VaSBP10	g8		1018	BdSBP12	g4	AcSBP6	g5
1019	BrSBP16	g4	CsSBP7	g4		1019	PhSBP12	g8	ZmSBP13	g4
1020	CcSBP9	g5	PmSBP5	g5		1020	MaSBP10	g7	SiSBP8	g1
1021	PpSBP7	g1	SlSBP3	g1		1021	BdSBP10	g8	SbSBP15	g4
1022	BrSBP24	g7	MdSBP2	g7		1022	AcSBP6	g5	ZmSBP7	ms
1023	CsSBP18	ds	VaSBP4	ds		1023	SbSBP4	g3	PhSBP1	g7
1024	BrSBP15	g3	MdSBP14	g3		1024	BdSBP10	g8	MaSBP23	g1
1025	BrSBP9	g3	PvSBP10	g3		1025	PhSBP9	g1	SiSBP2	g7
1026	PmSBP1	g7	PpSBP5	g7		1026	AcSBP7	g2	MaSBP3	g3
1027	MdSBP23	ds	SlSBP5	ds		1027	AcSBP13	g1	MaSBP19	g7
1028	CsSBP29	g3	MdSBP14	g3		1028	SbSBP2	g8	OsSPL15	g4
1029	BrSBP19	g7	CcSBP12	g7		1029	PhSBP6	g3	EgSBP19	g7
1030	AtSPL5	g3	PpSBP11	g3		1030	PhSBP4	g8	EgSBP21	g4
1031	CaSBP13	g5	PmSBP4	g5		1031	BdSBP8	g7	PhSBP9	g1
1032	AtSPL7	g2	VaSBP17	g2		1032	PhSBP13	g4	SiSBP11	g8
1033	PmSBP11	g1	VaSBP20	g1		1033	AcSBP5	g5	SbSBP6	ms
1034	CsSBP30	g2	PmSBP3	g2		1034	SiSBP1	g1	ZmSBP15	g7
1035	BrSBP14	g3	PmSBP7	g3		1035	OsSPL11	g7	SiSBP1	g1
1036	CsSBP41	g8	MdSBP30	g8		1036	PhSBP3	g1	ZmSBP20	g7
1037	PpSBP13	g9	PvSBP18	g9		1037	SiSBP2	g7	ZmSBP22	g1
1038	CaSBP6	ds	SlSBP5	ds		1038	SiSBP11	g8	ZmSBP13	g4
1039	BrSBP24	g7	SlSBP8	g7		1039	PhSBP13	g4	MaSBP54	g7
1040	AtSPL12	g5	VaSBP5	g5		1040	MaSBP50	g8	EgSBP8	g7
1041	MtSBP17	g3	PmSBP7	g3		1041	AcSBP6	g5	OsSPL1	ms
1042	PpSBP6	ds	PvSBP9	ds		1042	PhSBP14	g4	EgSBP17	g8
1043	CaSBP11	g3	CsSBP2	g3		1043	AcSBP16	g8	EgSBP21	g4
1044	MtSBP14	g9	PvSBP1	g9		1044	OsSPL4	g7	MaSBP29	g4
1045	SlSBP5	ds	VaSBP4	ds		1045	MaSBP41	g8	EgSBP15	g4
1046	CsSBP24	g3	SlSBP12	g3		1046	AcSBP14	g7	OsSPL10	g1
1047	CaSBP7	g3	MdSBP15	g3		1047	OsSPL4	g7	SiSBP8	g1
1048	MdSBP2	g7	MtSBP16	g7		1048	BdSBP8	g7	PhSBP3	g1
1049	CsSBP13	g7	SlSBP8	g7		1049	PhSBP9	g1	OsSPL11	g7
1050	MtSBP3	g9	VaSBP11	g9		1050	MaSBP28	g7	SiSBP1	g1
1051	BrSBP8	g8	PvSBP15	g8		1051	OsSPL15	g4	ZmSBP12	g8
1052	MdSBP34	g9	VaSBP11	g9		1052	PhSBP2	g7	SiSBP8	g1
1053	AtSPL3	g3	SlSBP4	g3		1053	AcSBP14	g7	SiSBP1	g1
1054	PmSBP5	g5	PpSBP1	g5		1054	BdSBP2	g3	EgSBP19	g7
1055	MtSBP2	g4	PvSBP6	g4		1055	PhSBP13	g4	ZmSBP24	g8
1056	PpSBP5	g7	SlSBP8	g7		1056	MaSBP14	g7	EgSBP18	g1
1057	AtSPL13	g9	MdSBP31	g9		1057	BdSBP15	g8	PhSBP14	g4
1058	AtSPL4	g3	PvSBP10	g3		1058	SiSBP4	g8	EgSBP21	g4
1059	CsSBP28	g9	PvSBP5	g9		1059	SiSBP4	g8	EgSBP15	g4
1060	CaSBP15	g3	VaSBP3	g3		1060	PhSBP16	g6	MaSBP25	g3
1061	MdSBP20	g3	PmSBP8	g3		1061	BdSBP9	g1	ZmSBP20	g7
1062	BrSBP11	g8	CsSBP6	g8		1062	SbSBP15	g4	ZmSBP1	g8
1063	BrSBP2	g3	CsSBP17	g3		1063	BdSBP12	g4	MaSBP54	g7
1064	PmSBP1	g7	SlSBP6	g7		1064	PhSBP13	g4	EgSBP17	g8
1065	BrSBP18	g7	MtSBP16	g7		1065	BdSBP8	g7	SbSBP10	g1
1066	MdSBP23	ds	PmSBP14	ds		1066	SbSBP10	g1	EgSBP19	g7
1067	PpSBP9	g3	SlSBP12	g3		1067	PhSBP14	g4	MaSBP23	g1
1068	PmSBP6	g3	VaSBP12	g3		1068	BdSBP3	g1	MaSBP10	g7
1069	PmSBP6	g3	SlSBP4	g3		1069	BdSBP4	ms	SbSBP15	g4
1070	MdSBP1	ds	VaSBP14	ds		1070	OsSPL14	g8	ZmSBP2	g4
1071	CaSBP9	ds	CsSBP3	ds		1071	PhSBP13	g4	MaSBP41	g8
1072	CaSBP14	g3	PvSBP13	g3		1072	AcSBP4	g1	PhSBP16	g6
1073	PvSBP10	g3	VaSBP16	g3		1073	SbSBP2	g8	PhSBP14	g4
1074	PmSBP16	g8	PvSBP2	g8		1074	PhSBP14	g4	ZmSBP24	g8
1075	AtSPL3	g3	BrSBP9	g3		1075	SbSBP13	g1	MaSBP19	g7
1076	MtSBP7	g7	PvSBP3	g7		1076	BdSBP8	g7	ZmSBP22	g1
1077	MdSBP34	g9	PpSBP13	g9		1077	AcSBP14	g7	MaSBP29	g4
1078	MdSBP21	g3	PpSBP11	g3		1078	MaSBP20	g7	ZmSBP22	g1
1079	SlSBP12	g3	VaSBP3	g3		1079	AcSBP5	g5	ZmSBP27	ms
1080	MdSBP34	g9	PmSBP13	g9		1080	BdSBP4	ms	PhSBP14	g4
1081	CsSBP42	g3	SlSBP13	g3		1081	SbSBP10	g1	MaSBP28	g7
1082	MdSBP15	g3	PmSBP6	g3		1082	AcSBP6	g5	MaSBP53	g9
1083	CsSBP33	g4	PmSBP12	g4		1083	MaSBP51	g7	ZmSBP30	g1
1084	AtSPL5	g3	CsSBP24	g3		1084	AcSBP14	g7	ZmSBP22	g1
1085	CaSBP3	g2	PpSBP3	g2		1085	BdSBP12	g4	MaSBP49	g8
1086	PpSBP11	g3	SlSBP13	g3		1086	PhSBP2	g7	ZmSBP21	g1
1087	CcSBP9	g5	MdSBP28	g5		1087	AcSBP13	g1	OsSPL11	g7
1088	BrSBP17	g7	CsSBP26	g7		1088	AcSBP4	g1	SbSBP12	g6
1089	CcSBP7	g9	PmSBP13	g9		1089	AcSBP16	g8	PhSBP13	g4
1090	BrSBP16	g4	CsSBP4	g4		1090	OsSPL4	g7	ZmSBP21	g1
1091	MdSBP21	g3	PpSBP9	g3		1091	SbSBP9	g7	ZmSBP14	g1
1092	AtSPL4	g3	CsSBP14	g3		1092	AcSBP14	g7	ZmSBP30	g1
1093	PpSBP1	g5	PvSBP14	g5		1093	BdSBP8	g7	EgSBP7	g1
1094	MdSBP30	g8	PvSBP15	g8		1094	OsSPL5	g1	ZmSBP15	g7
1095	CsSBP28	g9	MdSBP31	g9		1095	BdSBP3	g1	OsSPL4	g7
1096	CsSBP40	g5	PvSBP14	g5		1096	BdSBP15	g8	AcSBP2	g4
1097	CcSBP12	g7	CsSBP21	g7		1097	EgSBP15	g4	ZmSBP1	g8
1098	MdSBP34	g9	PvSBP5	g9		1098	MaSBP25	g3	ZmSBP4	g1
1099	BrSBP25	g7	CsSBP22	g7		1099	AcSBP13	g1	OsSPL4	g7
1100	CsSBP43	ds	MdSBP1	ds		1100	OsSPL17	g8	EgSBP15	g4
1101	CaSBP15	g3	CsSBP14	g3		1101	SbSBP15	g4	MaSBP23	g1
1102	BrSBP18	g7	MdSBP2	g7		1102	AcSBP16	g8	PhSBP14	g4
1103	MdSBP28	g5	PpSBP2	g5		1103	BdSBP8	g7	AcSBP13	g1
1104	PmSBP1	g7	SlSBP8	g7		1104	SbSBP15	g4	MaSBP53	g9
1105	BrSBP24	g7	CcSBP12	g7		1105	SbSBP12	g6	PhSBP14	g4
1106	CsSBP36	g3	PmSBP7	g3		1106	BdSBP17	g6	SbSBP15	g4
1107	CaSBP15	g3	VaSBP16	g3		1107	BdSBP5	g2	MaSBP32	g5
1108	PvSBP13	g3	SlSBP11	g3		1108	EgSBP19	g7	ZmSBP14	g1
1109	MdSBP25	g5	PpSBP2	g5		1109	AcSBP4	g1	ZmSBP31	g6
1110	CsSBP35	g3	VaSBP12	g3		1110	AcSBP3	g6	EgSBP13	g1
1111	PmSBP7	g3	VaSBP16	g3		1111	OsSPL5	g1	EgSBP19	g7
1112	BrSBP19	g7	CsSBP13	g7		1112	MaSBP53	g9	ZmSBP1	g8
1113	CsSBP17	g3	SlSBP4	g3		1113	AcSBP5	g5	SbSBP15	g4
1114	CaSBP4	g8	PpSBP16	g8		1114	BdSBP15	g8	EgSBP15	g4
1115	PmSBP14	ds	PvSBP9	ds		1115	SbSBP9	g7	OsSPL5	g1
1116	BrSBP9	g3	CsSBP29	g3		1116	AcSBP2	g4	SiSBP4	g8
1117	CsSBP6	g8	PvSBP15	g8		1117	BdSBP3	g1	MaSBP51	g7
1118	BrSBP13	g3	SlSBP12	g3		1118	BdSBP12	g4	MaSBP47	g7
1119	CsSBP42	g3	PpSBP11	g3		1119	AcSBP5	g5	PhSBP14	g4
1120	BrSBP6	g9	PmSBP13	g9		1120	SbSBP15	g4	PhSBP17	g1
1121	PpSBP6	ds	VaSBP4	ds		1121	SbSBP12	g6	PhSBP13	g4
1122	PvSBP12	g2	VaSBP17	g2		1122	PhSBP12	g8	MaSBP29	g4
1123	PpSBP3	g2	VaSBP17	g2		1123	SiSBP11	g8	EgSBP15	g4
1124	AtSPL5	g3	MdSBP21	g3		1124	SbSBP6	ms	MaSBP3	g3
1125	CsSBP20	g4	PmSBP12	g4		1125	BdSBP18	g1	MaSBP13	g8
1126	CsSBP15	g3	MdSBP6	g3		1126	BdSBP10	g8	PhSBP14	g4
1127	MdSBP32	g9	PvSBP1	g9		1127	AcSBP6	g5	PhSBP11	ms
1128	SlSBP7	ds	VaSBP14	ds		1128	BdSBP9	g1	SiSBP2	g7
1129	AtSPL7	g2	PpSBP3	g2		1129	BdSBP12	g4	MaSBP25	g3
1130	CsSBP15	g3	PmSBP7	g3		1130	BdSBP3	g1	SbSBP9	g7
1131	MdSBP6	g3	PmSBP6	g3		1131	BdSBP10	g8	AcSBP2	g4
1132	AtSPL8	g1	BrSBP27	g1		1132	AcSBP14	g7	PhSBP9	g1
1133	AtSPL5	g3	BrSBP2	g3		1133	BdSBP18	g1	SiSBP10	ms
1134	BrSBP6	g9	CsSBP10	g9		1134	PhSBP3	g1	OsSPL11	g7
1135	AtSPL16	g4	BrSBP16	g4		1135	BdSBP12	g4	MaSBP53	g9
1136	MdSBP25	g5	PvSBP8	g5		1136	SbSBP10	g1	OsSPL11	g7
1137	MdSBP23	ds	VaSBP4	ds		1137	BdSBP15	g8	ZmSBP13	g4
1138	MtSBP13	ds	PpSBP14	ds		1138	MaSBP53	g9	SiSBP10	ms
1139	PmSBP8	g3	PvSBP11	g3		1139	MaSBP13	g8	EgSBP15	g4
1140	PmSBP15	g8	PpSBP15	g8		1140	MaSBP19	g7	EgSBP18	g1
1141	PmSBP16	g8	PpSBP16	g8		1141	AcSBP14	g7	SbSBP18	g1
1142	PmSBP14	ds	SlSBP5	ds		1142	BdSBP18	g1	MaSBP25	g3
1143	AtSPL5	g3	BrSBP12	g3		1143	MaSBP19	g7	ZmSBP4	g1
1144	BrSBP9	g3	MdSBP15	g3		1144	SbSBP19	g7	MaSBP29	g4
1145	MdSBP6	g3	VaSBP13	g3		1145	BdSBP9	g1	AcSBP14	g7
1146	BrSBP6	g9	PpSBP13	g9		1146	AcSBP14	g7	ZmSBP21	g1
1147	CsSBP2	g3	SlSBP4	g3		1147	AcSBP6	g5	PhSBP13	g4
1148	CsSBP40	g5	MtSBP5	g5		1148	AcSBP7	g2	MaSBP53	g9
1149	CsSBP44	g8	VaSBP10	g8		1149	MaSBP47	g7	ZmSBP2	g4
1150	PvSBP15	g8	VaSBP10	g8		1150	BdSBP9	g1	OsSPL11	g7
1151	AtSPL10	g7	CsSBP13	g7		1151	BdSBP12	g4	OsSPL17	g8
1152	CsSBP15	g3	PvSBP10	g3		1152	SbSBP15	g4	PhSBP4	g8
1153	MdSBP31	g9	PvSBP18	g9		1153	BdSBP2	g3	PhSBP1	g7
1154	CsSBP3	ds	SlSBP7	ds		1154	PhSBP2	g7	EgSBP18	g1
1155	PpSBP11	g3	PvSBP10	g3		1155	SbSBP6	ms	EgSBP24	g2
1156	CaSBP11	g3	MdSBP15	g3		1156	EgSBP15	g4	ZmSBP5	g8
1157	AtSPL2	g7	BrSBP17	g7		1157	PhSBP13	g4	EgSBP9	g8
1158	BrSBP15	g3	CsSBP24	g3		1158	PhSBP7	g3	ZmSBP13	g4
1159	MdSBP33	g9	PmSBP13	g9		1159	SbSBP2	g8	EgSBP21	g4
1160	PpSBP11	g3	SlSBP4	g3		1160	SiSBP2	g7	ZmSBP21	g1
1161	CsSBP42	g3	MtSBP6	g3		1161	PhSBP13	g4	MaSBP53	g9
1162	PpSBP3	g2	PvSBP12	g2		1162	AcSBP16	g8	SbSBP15	g4
1163	PmSBP16	g8	SlSBP15	g8		1163	SbSBP2	g8	PhSBP13	g4
1164	CsSBP38	g8	PpSBP16	g8		1164	AcSBP6	g5	SiSBP10	ms
1165	BrSBP14	g3	CaSBP15	g3		1165	BdSBP12	g4	SiSBP11	g8
1166	BrSBP2	g3	MdSBP21	g3		1166	MaSBP23	g1	ZmSBP1	g8
1167	AtSPL9	g8	CsSBP37	g8		1167	MaSBP51	g7	ZmSBP21	g1
1168	PmSBP12	g4	PpSBP12	g4		1168	BdSBP8	g7	ZmSBP30	g1
1169	PmSBP8	g3	PpSBP9	g3		1169	OsSPL15	g4	SiSBP4	g8
1170	PmSBP9	g9	PpSBP4	g9		1170	BdSBP17	g6	PhSBP13	g4
1171	CsSBP17	g3	SlSBP13	g3		1171	BdSBP17	g6	PhSBP14	g4
1172	CsSBP17	g3	MdSBP15	g3		1172	PhSBP2	g7	SiSBP1	g1
1173	AtSPL11	g7	MdSBP2	g7		1173	OsSPL5	g1	SiSBP2	g7
1174	PpSBP9	g3	SlSBP11	g3		1174	BdSBP12	g4	SbSBP16	g8
1175	CsSBP38	g8	MdSBP30	g8		1175	BdSBP12	g4	ZmSBP1	g8
1176	CsSBP3	ds	VaSBP4	ds		1176	MaSBP1	g7	SiSBP8	g1
1177	AtSPL11	g7	CsSBP34	g7		1177	OsSPL4	g7	ZmSBP30	g1
1178	AtSPL3	g3	CsSBP42	g3		1178	BdSBP9	g1	PhSBP2	g7
1179	AtSPL4	g3	MdSBP14	g3		1179	BdSBP8	g7	ZmSBP23	g1
1180	AtSPL10	g7	MdSBP2	g7		1180	PhSBP4	g8	EgSBP15	g4
1181	AtSPL7	g2	MdSBP29	g2		1181	BdSBP4	ms	PhSBP13	g4
1182	CsSBP14	g3	MtSBP17	g3		1182	AcSBP5	g5	SiSBP10	ms
1183	CaSBP9	ds	MdSBP23	ds		1183	PhSBP9	g1	MaSBP1	g7
1184	CsSBP20	g4	PpSBP12	g4		1184	SbSBP16	g8	EgSBP15	g4
1185	MtSBP6	g3	SlSBP4	g3		1185	SbSBP6	ms	MaSBP53	g9
1186	MdSBP33	g9	PpSBP10	g9		1186	BdSBP8	g7	EgSBP18	g1
1187	PpSBP11	g3	PvSBP13	g3		1187	OsSPL4	g7	ZmSBP14	g1
1188	CcSBP11	g9	PvSBP1	g9		1188	BdSBP12	g4	AcSBP16	g8
1189	MtSBP5	g5	PvSBP14	g5		1189	BdSBP3	g1	OsSPL11	g7
1190	PpSBP10	g9	SlSBP9	g9		1190	OsSPL14	g8	ZmSBP13	g4
1191	AtSPL7	g2	CcSBP20	g2		1191	BdSBP9	g1	MaSBP20	g7
1192	PmSBP13	g9	PvSBP1	g9		1192	MaSBP51	g7	SiSBP8	g1
1193	CsSBP37	g8	VaSBP10	g8		1193	BdSBP12	g4	SbSBP2	g8
1194	CsSBP43	ds	SlSBP7	ds		1194	OsSPL4	g7	ZmSBP23	g1
1195	AtSPL15	g8	PvSBP2	g8		1195	OsSPL13	g3	EgSBP19	g7
1196	MdSBP19	g6	VaSBP7	g6		1196	BdSBP8	g7	ZmSBP21	g1
1197	BrSBP19	g7	MtSBP7	g7		1197	PhSBP2	g7	MaSBP16	g2
1198	CsSBP30	g2	PvSBP12	g2		1198	SiSBP2	g7	ZmSBP14	g1
1199	SlSBP3	g1	VaSBP20	g1		1199	BdSBP15	g8	ZmSBP2	g4
1200	CsSBP14	g3	VaSBP13	g3		1200	PhSBP2	g7	ZmSBP14	g1
1201	MdSBP32	g9	VaSBP9	g9		1201	AcSBP13	g1	EgSBP19	g7
1202	BrSBP21	ds	CsSBP3	ds		1202	PhSBP16	g6	EgSBP13	g1
1203	PvSBP13	g3	SlSBP13	g3		1203	PhSBP8	g2	MaSBP32	g5
1204	AtSPL1	g5	MtSBP1	g5		1204	SbSBP18	g1	SiSBP2	g7
1205	PvSBP2	g8	VaSBP6	g8		1205	PhSBP13	g4	OsSPL17	g8
1206	MdSBP34	g9	MtSBP3	g9		1206	MaSBP29	g4	SiSBP10	ms
1207	AtSPL13	g9	PvSBP5	g9		1207	SbSBP10	g1	OsSPL4	g7
1208	CsSBP24	g3	MdSBP21	g3		1208	PhSBP6	g3	ZmSBP13	g4
1209	AtSPL4	g3	CsSBP35	g3		1209	SiSBP10	ms	EgSBP24	g2
1210	MdSBP21	g3	PvSBP13	g3		1210	PhSBP3	g1	EgSBP19	g7
1211	BrSBP2	g3	MdSBP22	g3		1211	AcSBP9	g8	PhSBP14	g4
1212	AtSPL16	g4	BrSBP5	g4		1212	BdSBP10	g8	ZmSBP13	g4
1213	BrSBP14	g3	CsSBP14	g3		1213	BdSBP9	g1	MaSBP1	g7
1214	CaSBP14	g3	PvSBP11	g3		1214	PhSBP9	g1	MaSBP51	g7
1215	MdSBP30	g8	PvSBP2	g8		1215	EgSBP23	g1	ZmSBP31	g6
1216	CsSBP15	g3	MdSBP14	g3		1216	BdSBP10	g8	EgSBP15	g4
1217	PmSBP2	g9	VaSBP9	g9		1217	PhSBP13	g4	ZmSBP1	g8
1218	PmSBP13	g9	VaSBP11	g9		1218	PhSBP2	g7	ZmSBP30	g1
1219	CaSBP7	g3	MdSBP21	g3		1219	BdSBP8	g7	OsSPL5	g1
1220	AtSPL6	ds	MdSBP1	ds		1220	SbSBP15	g4	ZmSBP5	g8
1221	BrSBP13	g3	VaSBP12	g3		1221	AcSBP2	g4	ZmSBP24	g8
1222	SlSBP4	g3	VaSBP3	g3		1222	OsSPL4	g7	EgSBP18	g1
1223	CsSBP10	g9	MdSBP33	g9		1223	SiSBP2	g7	EgSBP18	g1
1224	CsSBP5	g2	PpSBP3	g2		1224	BdSBP18	g1	SbSBP6	ms
1225	PmSBP2	g9	PvSBP1	g9		1225	MaSBP32	g5	SiSBP7	g2
1226	CaSBP5	g1	PvSBP20	g1		1226	BdSBP4	ms	AcSBP7	g2
1227	BrSBP25	g7	CsSBP34	g7		1227	SbSBP15	g4	MaSBP47	g7
1228	CcSBP6	g8	CsSBP37	g8		1228	PhSBP4	g8	MaSBP42	g4
1229	AtSPL3	g3	VaSBP3	g3		1229	PhSBP12	g8	OsSPL15	g4
1230	BrSBP21	ds	PvSBP7	ds		1230	AcSBP2	g4	SbSBP16	g8
1231	MdSBP30	g8	VaSBP6	g8		1231	BdSBP4	ms	EgSBP24	g2
1232	PpSBP7	g1	SlSBP14	g1		1232	SbSBP15	g4	PhSBP12	g8
1233	CsSBP45	g8	PpSBP16	g8		1233	PhSBP13	g4	SiSBP4	g8
1234	BrSBP7	g3	CsSBP2	g3		1234	MaSBP1	g7	EgSBP18	g1
1235	CsSBP35	g3	SlSBP12	g3		1235	MaSBP23	g1	ZmSBP2	g4
1236	AtSPL9	g8	PmSBP16	g8		1236	BdSBP9	g1	EgSBP8	g7
1237	BrSBP10	g8	CsSBP41	g8		1237	AcSBP4	g1	MaSBP27	g6
1238	CaSBP2	g5	MtSBP1	g5		1238	PhSBP17	g1	SiSBP10	ms
1239	CcSBP8	g3	PvSBP4	g3		1239	SiSBP8	g1	EgSBP19	g7
1240	CsSBP3	ds	MdSBP1	ds		1240	PhSBP14	g4	MaSBP3	g3
1241	MtSBP13	ds	SlSBP5	ds		1241	BdSBP12	g4	AcSBP9	g8
1242	CaSBP4	g8	PvSBP15	g8		1242	BdSBP12	g4	PhSBP4	g8
1243	BrSBP24	g7	PpSBP5	g7		1243	AcSBP2	g4	PhSBP4	g8
1244	PmSBP6	g3	SlSBP13	g3		1244	OsSPL11	g7	ZmSBP30	g1
1245	PmSBP14	ds	VaSBP4	ds		1245	SbSBP17	g2	MaSBP32	g5
1246	MdSBP4	g2	PpSBP3	g2		1246	MaSBP29	g4	EgSBP17	g8
1247	CsSBP18	ds	MdSBP23	ds		1247	BdSBP17	g6	MaSBP23	g1
1248	PpSBP13	g9	VaSBP11	g9		1248	SbSBP6	ms	EgSBP10	g2
1249	MtSBP6	g3	SlSBP11	g3		1249	MaSBP20	g7	SiSBP1	g1
1250	MdSBP26	g5	PpSBP2	g5		1250	AcSBP2	g4	SiSBP11	g8
1251	MtSBP13	ds	VaSBP4	ds		1251	PhSBP3	g1	ZmSBP15	g7
1252	MtSBP3	g9	PvSBP5	g9		1252	AcSBP13	g1	MaSBP10	g7
1253	MdSBP18	g1	SlSBP3	g1		1253	BdSBP18	g1	PhSBP16	g6
1254	MdSBP24	g7	PvSBP3	g7		1254	PhSBP14	g4	ZmSBP5	g8
1255	BrSBP15	g3	MdSBP21	g3		1255	OsSPL11	g7	SiSBP8	g1
1256	CsSBP18	ds	VaSBP14	ds		1256	AcSBP2	g4	OsSPL17	g8
1257	MdSBP22	g3	PmSBP7	g3		1257	SbSBP4	g3	EgSBP19	g7
1258	CcSBP6	g8	CsSBP6	g8		1258	PhSBP6	g3	ZmSBP12	g8
1259	CcSBP7	g9	MtSBP3	g9		1259	MaSBP25	g3	EgSBP8	g7
1260	MdSBP27	g5	PvSBP8	g5		1260	AcSBP5	g5	ZmSBP7	ms
1261	BrSBP6	g9	CsSBP9	g9		1261	BdSBP8	g7	SiSBP8	g1
1262	MdSBP18	g1	PmSBP11	g1		1262	PhSBP13	g4	MaSBP3	g3
1263	BrSBP14	g3	VaSBP16	g3		1263	AcSBP4	g1	OsSPL7	g6
1264	AtSPL11	g7	BrSBP19	g7		1264	PhSBP3	g1	EgSBP8	g7
1265	AtSPL6	ds	CsSBP3	ds		1265	BdSBP10	g8	PhSBP13	g4
1266	BrSBP22	g4	PpSBP12	g4		1266	MaSBP51	g7	EgSBP18	g1
1267	AtSPL9	g8	BrSBP20	g8		1267	SbSBP15	g4	OsSPL14	g8
1268	BrSBP24	g7	CsSBP22	g7		1268	PhSBP12	g8	EgSBP15	g4
1269	CcSBP9	g5	VaSBP5	g5		1269	OsSPL15	g4	MaSBP54	g7
1270	CsSBP28	g9	PpSBP4	g9		1270	MaSBP42	g4	SiSBP4	g8
1271	PvSBP13	g3	SlSBP12	g3		1271	OsSPL17	g8	EgSBP21	g4
1272	AtSPL10	g7	BrSBP19	g7		1272	SbSBP5	g3	PhSBP1	g7
1273	MdSBP32	g9	PpSBP10	g9		1273	PhSBP7	g3	ZmSBP12	g8
1274	BrSBP18	g7	CsSBP21	g7		1274	AcSBP9	g8	SbSBP15	g4
1275	AtSPL13	g9	PpSBP4	g9		1275	SbSBP16	g8	PhSBP13	g4
1276	CsSBP37	g8	PpSBP16	g8		1276	BdSBP12	g4	ZmSBP5	g8
1277	BrSBP20	g8	VaSBP6	g8		1277	SiSBP1	g1	EgSBP8	g7
1278	BrSBP15	g3	PvSBP13	g3		1278	MaSBP26	g1	EgSBP19	g7
1279	BrSBP20	g8	CsSBP41	g8		1279	SbSBP16	g8	ZmSBP13	g4
1280	CsSBP6	g8	MdSBP30	g8		1280	SbSBP18	g1	PhSBP2	g7
1281	AtSPL9	g8	PvSBP2	g8		1281	PhSBP4	g8	OsSPL15	g4
1282	CcSBP12	g7	PvSBP3	g7		1282	SbSBP15	g4	MaSBP54	g7
1283	BrSBP2	g3	PvSBP10	g3		1283	SbSBP15	g4	MaSBP3	g3
1284	CsSBP22	g7	MdSBP2	g7		1284	BdSBP4	ms	MaSBP4	g9
1285	CcSBP20	g2	PmSBP3	g2		1285	AcSBP3	g6	EgSBP23	g1
1286	AtSPL4	g3	CaSBP15	g3		1286	SbSBP6	ms	ZmSBP2	g4
1287	BrSBP10	g8	VaSBP10	g8		1287	BdSBP4	ms	AcSBP5	g5
1288	CcSBP12	g7	CsSBP22	g7		1288	EgSBP13	g1	ZmSBP31	g6
1289	BrSBP8	g8	PpSBP16	g8		1289	SbSBP9	g7	SiSBP8	g1
1290	MdSBP27	g5	PpSBP2	g5		1290	BdSBP15	g8	EgSBP21	g4
1291	AtSPL2	g7	CsSBP26	g7		1291	AcSBP13	g1	MaSBP51	g7
1292	MtSBP8	g8	VaSBP6	g8		1292	SbSBP9	g7	ZmSBP30	g1
1293	MtSBP12	g3	PpSBP11	g3		1293	BdSBP12	g4	EgSBP17	g8
1294	MdSBP27	g5	VaSBP5	g5		1294	BdSBP3	g1	PhSBP2	g7
1295	MdSBP34	g9	PpSBP10	g9		1295	BdSBP9	g1	MaSBP19	g7
1296	CaSBP15	g3	CsSBP24	g3		1296	BdSBP4	ms	MaSBP3	g3
1297	CsSBP36	g3	PpSBP11	g3		1297	SbSBP16	g8	ZmSBP2	g4
1298	CaSBP11	g3	SlSBP4	g3		1298	MaSBP27	g6	EgSBP23	g1
1299	MdSBP21	g3	PmSBP7	g3		1299	PhSBP14	g4	MaSBP53	g9
1300	MdSBP5	g9	PpSBP4	g9		1300	PhSBP14	g4	OsSPL17	g8
1301	MtSBP16	g7	PpSBP5	g7		1301	BdSBP9	g1	SbSBP9	g7
1302	CaSBP15	g3	MdSBP21	g3		1302	BdSBP8	g7	MaSBP29	g4
1303	BrSBP19	g7	CsSBP34	g7		1303	MaSBP39	g8	EgSBP15	g4
1304	PvSBP7	ds	VaSBP14	ds		1304	OsSPL15	g4	ZmSBP1	g8
1305	PmSBP16	g8	VaSBP10	g8		1305	BdSBP8	g7	ZmSBP14	g1
1306	BrSBP14	g3	CsSBP15	g3		1306	OsSPL4	g7	ZmSBP22	g1
1307	BrSBP12	g3	PmSBP6	g3		1307	BdSBP12	g4	MaSBP41	g8
1308	AtSPL10	g7	SlSBP8	g7		1308	SbSBP12	g6	EgSBP23	g1
1309	AtSPL14	g4	CsSBP33	g4		1309	SbSBP9	g7	SiSBP1	g1
1310	AtSPL7	g2	PmSBP3	g2		1310	SbSBP18	g1	MaSBP37	g7
1311	BrSBP18	g7	CsSBP22	g7		1311	AcSBP2	g4	SbSBP2	g8
1312	CsSBP39	g5	MtSBP5	g5		1312	AcSBP7	g2	MaSBP32	g5
1313	CsSBP29	g3	MdSBP15	g3		1313	SbSBP15	g4	ZmSBP12	g8
1314	AtSPL2	g7	CsSBP27	g7		1314	OsSPL5	g1	ZmSBP20	g7
1315	CsSBP18	ds	PvSBP7	ds		1315	SbSBP12	g6	EgSBP13	g1
1316	CsSBP43	ds	MdSBP23	ds		1316	MaSBP10	g7	EgSBP7	g1
1317	BrSBP8	g8	CsSBP44	g8		1317	BdSBP8	g7	MaSBP16	g2
1318	AtSPL13	g9	PpSBP13	g9		1318	SbSBP6	ms	MaSBP35	g8
1319	CcSBP7	g9	MdSBP31	g9		1319	SiSBP8	g1	ZmSBP15	g7
1320	SlSBP11	g3	VaSBP3	g3		1320	AcSBP5	g5	EgSBP24	g2
1321	PmSBP4	g5	PvSBP19	g5		1321	SbSBP12	g6	MaSBP26	g1
1322	CaSBP14	g3	PmSBP8	g3		1322	BdSBP17	g6	EgSBP23	g1
1323	MtSBP10	g3	PvSBP10	g3		1323	MaSBP20	g7	EgSBP18	g1
1324	CsSBP2	g3	MtSBP6	g3		1324	BdSBP9	g1	MaSBP41	g8
1325	BrSBP10	g8	CsSBP45	g8		1325	BdSBP9	g1	ZmSBP15	g7
1326	BrSBP8	g8	PmSBP16	g8		1326	EgSBP17	g8	ZmSBP13	g4
1327	CaSBP11	g3	MdSBP21	g3		1327	AcSBP6	g5	EgSBP24	g2
1328	CsSBP15	g3	PpSBP11	g3		1328	BdSBP15	g8	PhSBP13	g4
1329	BrSBP28	g1	CsSBP25	g1		1329	PhSBP14	g4	EgSBP9	g8
1330	SlSBP11	g3	VaSBP13	g3		1330	SiSBP11	g8	ZmSBP2	g4
1331	MtSBP7	g7	PpSBP5	g7		1331	SbSBP10	g1	MaSBP29	g4
1332	BrSBP22	g4	PmSBP12	g4		1332	BdSBP12	g4	OsSPL14	g8
1333	AtSPL3	g3	CsSBP15	g3		1333	SiSBP8	g1	ZmSBP20	g7
1334	BrSBP25	g7	CcSBP12	g7		1334	SbSBP15	g4	ZmSBP24	g8
1335	BrSBP17	g7	CsSBP27	g7		1335	BdSBP4	ms	AcSBP6	g5
1336	MdSBP23	ds	MtSBP13	ds		1336	MaSBP25	g3	ZmSBP31	g6
1337	BrSBP8	g8	VaSBP6	g8		1337	PhSBP7	g3	EgSBP19	g7
1338	PpSBP14	ds	VaSBP14	ds		1338	OsSPL15	g4	MaSBP23	g1
1339	AtSPL5	g3	MdSBP22	g3		1339	PhSBP9	g1	OsSPL4	g7
1340	CsSBP41	g8	PvSBP2	g8		1340	OsSPL11	g7	ZmSBP10	g9
1341	BrSBP16	g4	PpSBP12	g4		1341	SiSBP11	g8	EgSBP21	g4
1342	MtSBP8	g8	PvSBP15	g8		1342	OsSPL15	g4	ZmSBP24	g8
1343	MdSBP27	g5	PpSBP1	g5		1343	MaSBP20	g7	ZmSBP21	g1
1344	BrSBP9	g3	CsSBP17	g3		1344	MaSBP38	g1	EgSBP8	g7
1345	PpSBP11	g3	PvSBP11	g3		1345	MaSBP3	g3	SiSBP10	ms
1346	BrSBP21	ds	CaSBP9	ds
1347	CsSBP10	g9	MtSBP3	g9
1348	CsSBP22	g7	MtSBP7	g7
1349	CsSBP38	g8	VaSBP6	g8
1350	BrSBP28	g1	CsSBP23	g1
1351	MdSBP23	ds	VaSBP14	ds
1352	MdSBP18	g1	PpSBP7	g1
1353	BrSBP25	g7	CsSBP21	g7
1354	CsSBP2	g3	MdSBP15	g3
1355	CsSBP14	g3	PvSBP13	g3
1356	CsSBP45	g8	PmSBP16	g8
1357	PvSBP10	g3	SlSBP12	g3
1358	BrSBP25	g7	PvSBP3	g7
1359	MtSBP3	g9	PvSBP18	g9
1360	AtSPL7	g2	CsSBP30	g2
1361	PvSBP1	g9	VaSBP9	g9
1362	MdSBP23	ds	PvSBP7	ds
1363	PmSBP11	g1	PpSBP7	g1
1364	PmSBP1	g7	PvSBP3	g7
1365	CaSBP14	g3	MdSBP20	g3
1366	MdSBP33	g9	PpSBP13	g9
1367	CsSBP11	g2	PpSBP3	g2
1368	MtSBP2	g4	VaSBP15	g4
1369	CaSBP15	g3	SlSBP11	g3
1370	PpSBP6	ds	SlSBP7	ds
1371	BrSBP3	g2	CsSBP30	g2
1372	AtSPL16	g4	MdSBP16	g4
1373	BrSBP29	g2	PvSBP12	g2
1374	BrSBP9	g3	PpSBP11	g3
1375	AtSPL6	ds	BrSBP4	ds
1376	MdSBP26	g5	PvSBP19	g5
1377	CcSBP13	g5	MtSBP5	g5
1378	CsSBP30	g2	VaSBP17	g2
1379	BrSBP9	g3	CaSBP11	g3
1380	BrSBP8	g8	MdSBP30	g8
1381	MdSBP28	g5	PmSBP4	g5
1382	CaSBP5	g1	PpSBP7	g1
1383	PmSBP5	g5	PpSBP2	g5
1384	BrSBP14	g3	CsSBP36	g3
1385	BrSBP2	g3	CsSBP15	g3
1386	BrSBP29	g2	PpSBP3	g2
1387	CsSBP36	g3	SlSBP11	g3
1388	MdSBP5	g9	PpSBP10	g9
1389	BrSBP2	g3	PmSBP6	g3
1390	CsSBP42	g3	PmSBP6	g3
1391	BrSBP22	g4	MdSBP16	g4
1392	CaSBP15	g3	CsSBP15	g3
1393	BrSBP27	g1	CsSBP25	g1
1394	BrSBP19	g7	MdSBP24	g7
1395	CsSBP28	g9	PmSBP13	g9
1396	PpSBP16	g8	VaSBP10	g8
1397	AtSPL2	g7	BrSBP26	g7
1398	AtSPL15	g8	VaSBP6	g8
1399	PvSBP6	g4	VaSBP15	g4
1400	BrSBP9	g3	CsSBP24	g3
1401	MdSBP17	ds	MtSBP13	ds
1402	PmSBP3	g2	PpSBP3	g2
1403	AtSPL14	g4	CsSBP7	g4
1404	PmSBP14	ds	SlSBP16	ds
1405	PpSBP4	g9	VaSBP9	g9
1406	BrSBP12	g3	CsSBP42	g3
1407	CaSBP14	g3	SlSBP4	g3
1408	CsSBP15	g3	SlSBP12	g3
1409	BrSBP11	g8	CsSBP45	g8
1410	AtSPL4	g3	MdSBP22	g3
1411	MdSBP21	g3	SlSBP13	g3
1412	PmSBP14	ds	SlSBP7	ds
1413	CsSBP2	g3	MdSBP21	g3
1414	PmSBP6	g3	SlSBP11	g3
1415	EgSBP17	g8	CsSBP44	g8
1416	PhSBP10	g9	PmSBP2	g9
1417	EgSBP5	g3	PmSBP7	g3
1418	PhSBP10	g9	VaSBP9	g9
1419	BdSBP6	g9	SlSBP9	g9
1420	EgSBP9	g8	PpSBP16	g8
1421	OsSPL14	g8	PvSBP15	g8
1422	EgSBP13	g1	SlSBP14	g1
1423	SbSBP5	g3	MdSBP22	g3
1424	EgSBP6	g9	MtSBP14	g9
1425	SbSBP2	g8	PvSBP15	g8
1426	PhSBP8	g2	SlSBP2	g2
1427	EgSBP9	g8	AtSPL15	g8
1428	EgSBP15	g4	CsSBP4	g4
1429	SbSBP11	g9	VaSBP11	g9
1430	PhSBP15	g9	MdSBP3	g9
1431	EgSBP14	g9	CsSBP9	g9
1432	BdSBP17	g6	PmSBP10	g6
1433	PhSBP16	g6	PpSBP8	g6
1434	EgSBP21	g4	CsSBP7	g4
1435	MaSBP25	g3	PpSBP11	g3
1436	MaSBP13	g8	CcSBP6	g8
1437	PhSBP6	g3	PmSBP8	g3
1438	AcSBP4	g1	VaSBP20	g1
1439	PhSBP4	g8	CcSBP6	g8
1440	EgSBP12	g6	PmSBP10	g6
1441	MaSBP31	g9	PpSBP10	g9
1442	MaSBP25	g3	CsSBP14	g3
1443	AcSBP5	g5	MtSBP5	g5
1444	MaSBP53	g9	MtSBP14	g9
1445	ZmSBP9	g9	CsSBP28	g9
1446	MaSBP15	g5	VaSBP5	g5
1447	PhSBP12	g8	VaSBP6	g8
1448	AcSBP2	g4	BrSBP22	g4
1449	AcSBP5	g5	PpSBP1	g5
1450	BdSBP10	g8	VaSBP6	g8
1451	SbSBP15	g4	PmSBP12	g4
1452	BdSBP13	g9	PpSBP10	g9
1453	SiSBP11	g8	CcSBP6	g8
1454	AcSBP9	g8	PmSBP16	g8
1455	OsSPL13	g3	MdSBP22	g3
1456	SiSBP11	g8	CsSBP37	g8
1457	AcSBP12	g9	PpSBP13	g9
1458	EgSBP9	g8	BrSBP11	g8
1459	SbSBP11	g9	MdSBP5	g9
1460	MaSBP46	g9	VaSBP9	g9
1461	EgSBP17	g8	BrSBP8	g8
1462	PhSBP10	g9	PpSBP10	g9
1463	SbSBP16	g8	BrSBP10	g8
1464	SiSBP11	g8	VaSBP10	g8
1465	MaSBP48	g2	CsSBP11	g2
1466	EgSBP5	g3	MdSBP22	g3
1467	BdSBP10	g8	VaSBP10	g8
1468	PhSBP14	g4	CsSBP4	g4
1469	BdSBP14	g9	MdSBP5	g9
1470	EgSBP17	g8	AtSPL9	g8
1471	SbSBP3	g9	PpSBP13	g9
1472	PhSBP13	g4	AtSPL16	g4
1473	AcSBP12	g9	PvSBP5	g9
1474	PhSBP10	g9	PvSBP1	g9
1475	AcSBP2	g4	BrSBP16	g4
1476	MaSBP48	g2	BrSBP29	g2
1477	AcSBP2	g4	PpSBP12	g4
1478	MaSBP17	g8	PvSBP15	g8
1479	PhSBP8	g2	PpSBP3	g2
1480	AcSBP10	g3	MdSBP21	g3
1481	SbSBP14	g9	CsSBP9	g9
1482	AcSBP8	g9	PpSBP10	g9
1483	MaSBP25	g3	MdSBP21	g3
1484	MaSBP25	g3	MtSBP17	g3
1485	SiSBP11	g8	MdSBP30	g8
1486	EgSBP23	g1	PpSBP7	g1
1487	EgSBP11	g9	PpSBP13	g9
1488	SbSBP17	g2	PvSBP12	g2
1489	PhSBP10	g9	CsSBP9	g9
1490	EgSBP5	g3	SlSBP11	g3
1491	MaSBP50	g8	CsSBP44	g8
1492	PhSBP15	g9	CsSBP10	g9
1493	EgSBP15	g4	BrSBP16	g4
1494	MaSBP53	g9	VaSBP9	g9
1495	EgSBP10	g2	MdSBP29	g2
1496	EgSBP5	g3	PvSBP13	g3
1497	SbSBP14	g9	PpSBP10	g9
1498	SiSBP11	g8	PmSBP16	g8
1499	SiSBP6	g3	MdSBP22	g3
1500	EgSBP16	g9	PpSBP4	g9
1501	EgSBP17	g8	BrSBP10	g8
1502	EgSBP10	g2	SlSBP2	g2
1503	OsSPL14	g8	AtSPL9	g8
1504	AcSBP12	g9	PpSBP4	g9
1505	AcSBP8	g9	VaSBP9	g9
1506	ZmSBP9	g9	PpSBP4	g9
1507	SbSBP15	g4	PpSBP12	g4
1508	AcSBP3	g6	PpSBP8	g6
1509	AcSBP12	g9	SlSBP9	g9
1510	ZmSBP29	g9	PmSBP2	g9
1511	MaSBP25	g3	CaSBP11	g3
1512	MaSBP53	g9	PpSBP10	g9
1513	EgSBP9	g8	CaSBP4	g8
1514	SbSBP16	g8	CsSBP6	g8
1515	PhSBP15	g9	PmSBP9	g9
1516	AcSBP8	g9	MdSBP34	g9
1517	BdSBP5	g2	CcSBP20	g2
1518	ZmSBP31	g6	PvSBP16	g6
1519	EgSBP20	g8	PvSBP2	g8
1520	MaSBP22	g3	MdSBP21	g3
1521	MaSBP46	g9	SlSBP9	g9
1522	EgSBP14	g9	CcSBP7	g9
1523	EgSBP5	g3	PvSBP10	g3
1524	ZmSBP8	g9	PpSBP4	g9
1525	EgSBP17	g8	PmSBP16	g8
1526	BdSBP6	g9	PpSBP13	g9
1527	PhSBP14	g4	PmSBP12	g4
1528	AcSBP6	g5	CaSBP2	g5
1529	MaSBP45	g8	PvSBP15	g8
1530	EgSBP17	g8	BrSBP20	g8
1531	AcSBP5	g5	PmSBP4	g5
1532	AcSBP12	g9	PvSBP18	g9
1533	ZmSBP31	g6	PvSBP21	g6
1534	EgSBP14	g9	MdSBP5	g9
1535	SbSBP11	g9	PpSBP13	g9
1536	SbSBP11	g9	CsSBP28	g9
1537	AcSBP5	g5	PpSBP2	g5
1538	SbSBP11	g9	PvSBP5	g9
1539	ZmSBP25	g9	PpSBP10	g9
1540	ZmSBP1	g8	CsSBP44	g8
1541	AcSBP3	g6	VaSBP21	g6
1542	PhSBP16	g6	VaSBP7	g6
1543	AcSBP8	g9	PmSBP9	g9
1544	BdSBP13	g9	PvSBP1	g9
1545	EgSBP17	g8	PpSBP16	g8
1546	ZmSBP29	g9	PvSBP1	g9
1547	SbSBP7	g9	PpSBP4	g9
1548	BdSBP14	g9	PmSBP13	g9
1549	BdSBP13	g9	CsSBP10	g9
1550	EgSBP10	g2	PvSBP12	g2
1551	OsSPL2	g9	PmSBP13	g9
1552	AcSBP1	g9	PmSBP9	g9
1553	AcSBP9	g8	CcSBP6	g8
1554	AcSBP1	g9	MdSBP5	g9
1555	AcSBP6	g5	VaSBP5	g5
1556	EgSBP11	g9	PmSBP9	g9
1557	AcSBP5	g5	VaSBP5	g5
1558	PhSBP15	g9	PmSBP13	g9
1559	EgSBP15	g4	CsSBP7	g4
1560	AcSBP8	g9	PvSBP18	g9
1561	MaSBP24	g1	PvSBP17	g1
1562	EgSBP6	g9	MdSBP5	g9
1563	EgSBP6	g9	CcSBP11	g9
1564	MaSBP24	g1	VaSBP8	g1
1565	SiSBP11	g8	CsSBP41	g8
1566	BdSBP17	g6	VaSBP7	g6
1567	BdSBP5	g2	PmSBP3	g2
1568	SiSBP11	g8	PvSBP15	g8
1569	SbSBP11	g9	PvSBP18	g9
1570	AcSBP2	g4	AtSPL16	g4
1571	AcSBP5	g5	MdSBP25	g5
1572	EgSBP14	g9	SlSBP9	g9
1573	MaSBP46	g9	PmSBP13	g9
1574	EgSBP17	g8	CsSBP38	g8
1575	SbSBP15	g4	CsSBP7	g4
1576	PhSBP5	g9	PpSBP10	g9
1577	PhSBP10	g9	MdSBP5	g9
1578	EgSBP6	g9	PmSBP13	g9
1579	AcSBP12	g9	PmSBP9	g9
1580	MaSBP23	g1	PvSBP17	g1
1581	AcSBP7	g2	AtSPL7	g2
1582	MaSBP50	g8	AtSPL9	g8
1583	AcSBP1	g9	MdSBP3	g9
1584	EgSBP24	g2	SlSBP2	g2
1585	SbSBP3	g9	VaSBP9	g9
1586	SbSBP3	g9	PvSBP18	g9
1587	SbSBP16	g8	CsSBP37	g8
1588	AcSBP10	g3	PpSBP11	g3
1589	MaSBP21	g9	PmSBP9	g9
1590	EgSBP14	g9	PpSBP4	g9
1591	AcSBP16	g8	VaSBP6	g8
1592	OsSPL16	g9	MdSBP32	g9
1593	MaSBP53	g9	CcSBP11	g9
1594	BdSBP17	g6	VaSBP21	g6
1595	MaSBP22	g3	MdSBP15	g3
1596	AcSBP6	g5	SlSBP1	g5
1597	BdSBP16	g9	MdSBP31	g9
1598	EgSBP13	g1	PmSBP11	g1
1599	EgSBP21	g4	CsSBP12	g4
1600	MaSBP50	g8	BrSBP10	g8
1601	SbSBP11	g9	PpSBP10	g9
1602	PhSBP13	g4	BrSBP22	g4
1603	OsSPL7	g6	PvSBP21	g6
1604	SbSBP14	g9	PmSBP13	g9
1605	AcSBP6	g5	CsSBP40	g5
1606	BdSBP12	g4	AtSPL16	g4
1607	PhSBP12	g8	MdSBP30	g8
1608	EgSBP6	g9	PmSBP2	g9
1609	EgSBP12	g6	MdSBP19	g6
1610	AcSBP7	g2	PpSBP3	g2
1611	EgSBP11	g9	PmSBP13	g9
1612	OsSPL2	g9	CsSBP10	g9
1613	SbSBP2	g8	VaSBP6	g8
1614	PhSBP14	g4	PpSBP12	g4
1615	AcSBP12	g9	PmSBP2	g9
1616	MaSBP50	g8	PvSBP15	g8
1617	ZmSBP26	g3	SlSBP11	g3
1618	PhSBP7	g3	SlSBP11	g3
1619	MaSBP50	g8	CsSBP6	g8
1620	BdSBP14	g9	MdSBP31	g9
1621	MaSBP50	g8	CsSBP37	g8
1622	EgSBP9	g8	CsSBP37	g8
1623	EgSBP6	g9	PpSBP13	g9
1624	AcSBP2	g4	CsSBP12	g4
1625	PhSBP15	g9	PpSBP10	g9
1626	AcSBP2	g4	CsSBP19	g4
1627	BdSBP14	g9	VaSBP9	g9
1628	MaSBP21	g9	PpSBP10	g9
1629	EgSBP11	g9	PmSBP2	g9
1630	MaSBP46	g9	PpSBP13	g9
1631	AcSBP10	g3	CaSBP14	g3
1632	EgSBP14	g9	MdSBP31	g9
1633	EgSBP15	g4	AtSPL14	g4
1634	ZmSBP29	g9	PmSBP9	g9
1635	BdSBP12	g4	BrSBP22	g4
1636	SbSBP7	g9	SlSBP9	g9
1637	OsSPL14	g8	BrSBP10	g8
1638	EgSBP13	g1	MdSBP18	g1
1639	MaSBP42	g4	CsSBP20	g4
1640	AcSBP1	g9	PmSBP13	g9
1641	OsSPL14	g8	CsSBP6	g8
1642	AcSBP8	g9	MdSBP5	g9
1643	EgSBP14	g9	MdSBP33	g9
1644	EgSBP6	g9	MtSBP3	g9
1645	EgSBP11	g9	PpSBP4	g9
1646	BdSBP10	g8	BrSBP10	g8
1647	BdSBP5	g2	VaSBP17	g2
1648	EgSBP17	g8	VaSBP10	g8
1649	AcSBP17	g5	MdSBP26	g5
1650	BdSBP13	g9	PmSBP9	g9
1651	ZmSBP1	g8	PvSBP15	g8
1652	AcSBP12	g9	PvSBP1	g9
1653	MaSBP52	g8	PpSBP16	g8
1654	PhSBP12	g8	CsSBP41	g8
1655	EgSBP17	g8	PvSBP2	g8
1656	BdSBP10	g8	CsSBP6	g8
1657	SbSBP3	g9	PmSBP13	g9
1658	PhSBP13	g4	PmSBP12	g4
1659	EgSBP12	g6	PpSBP8	g6
1660	EgSBP20	g8	MdSBP30	g8
1661	SbSBP14	g9	CsSBP10	g9
1662	SbSBP4	g3	MdSBP22	g3
1663	OsSPL2	g9	SlSBP9	g9
1664	BdSBP13	g9	MdSBP3	g9
1665	AcSBP17	g5	PvSBP8	g5
1666	BdSBP13	g9	MdSBP32	g9
1667	EgSBP15	g4	MdSBP16	g4
1668	PhSBP12	g8	AtSPL15	g8
1669	EgSBP5	g3	PpSBP11	g3
1670	EgSBP21	g4	CsSBP4	g4
1671	EgSBP9	g8	VaSBP10	g8
1672	PhSBP13	g4	CsSBP19	g4
1673	PhSBP12	g8	AtSPL9	g8
1674	OsSPL14	g8	VaSBP6	g8
1675	SiSBP5	g3	MdSBP22	g3
1676	SbSBP2	g8	VaSBP10	g8
1677	EgSBP22	g6	PmSBP10	g6
1678	EgSBP6	g9	PmSBP9	g9
1679	EgSBP11	g9	PpSBP10	g9
1680	ZmSBP31	g6	VaSBP7	g6
1681	AcSBP6	g5	PmSBP5	g5
1682	ZmSBP24	g8	PvSBP15	g8
1683	SbSBP11	g9	PmSBP9	g9
1684	EgSBP21	g4	CsSBP20	g4
1685	EgSBP21	g4	AtSPL14	g4
1686	AcSBP17	g5	VaSBP5	g5
1687	EgSBP5	g3	MdSBP15	g3
1688	SbSBP16	g8	VaSBP10	g8
1689	PhSBP16	g6	PvSBP16	g6
1690	ZmSBP8	g9	PmSBP2	g9
1691	EgSBP5	g3	PmSBP6	g3
1692	SbSBP16	g8	PpSBP16	g8
1693	AcSBP1	g9	CsSBP10	g9
1694	AcSBP8	g9	PmSBP13	g9
1695	EgSBP5	g3	MtSBP6	g3
1696	MaSBP52	g8	VaSBP6	g8
1697	EgSBP16	g9	PmSBP2	g9
1698	OsSPL7	g6	PmSBP10	g6
1699	SbSBP14	g9	VaSBP9	g9
1700	MaSBP46	g9	PmSBP9	g9
1701	OsSPL2	g9	PmSBP2	g9
1702	PhSBP15	g9	PpSBP4	g9
1703	EgSBP24	g2	VaSBP17	g2
1704	EgSBP20	g8	PmSBP16	g8
1705	EgSBP24	g2	PvSBP12	g2
1706	AcSBP10	g3	BrSBP9	g3
1707	AcSBP5	g5	CcSBP13	g5
1708	SbSBP12	g6	PvSBP21	g6
1709	AcSBP8	g9	PpSBP4	g9
1710	MaSBP46	g9	MdSBP3	g9
1711	MaSBP41	g8	VaSBP6	g8
1712	MaSBP23	g1	VaSBP8	g1
1713	MaSBP46	g9	MdSBP31	g9
1714	OsSPL14	g8	PpSBP16	g8
1715	BdSBP10	g8	CsSBP44	g8
1716	EgSBP17	g8	MdSBP30	g8
1717	SbSBP16	g8	BrSBP11	g8
1718	SbSBP16	g8	CcSBP6	g8
1719	AcSBP2	g4	CsSBP7	g4
1720	AcSBP4	g1	SlSBP3	g1
1721	MaSBP46	g9	PpSBP10	g9
1722	AcSBP1	g9	PpSBP13	g9
1723	PhSBP15	g9	PvSBP1	g9
1724	SbSBP16	g8	AtSPL15	g8
1725	EgSBP5	g3	CaSBP14	g3
1726	EgSBP14	g9	PmSBP9	g9
1727	AcSBP5	g5	AtSPL1	g5
1728	EgSBP11	g9	VaSBP9	g9
1729	MaSBP46	g9	PmSBP2	g9
1730	MaSBP50	g8	VaSBP6	g8
1731	ZmSBP1	g8	MdSBP30	g8
1732	AcSBP3	g6	PmSBP10	g6
1733	SbSBP11	g9	CsSBP10	g9
1734	EgSBP9	g8	MdSBP30	g8
1735	BdSBP13	g9	VaSBP9	g9
1736	SbSBP7	g9	VaSBP9	g9
1737	EgSBP9	g8	BrSBP20	g8
1738	AcSBP6	g5	MdSBP26	g5
1739	ZmSBP9	g9	AtSPL13	g9
1740	SbSBP7	g9	PmSBP9	g9
1741	BdSBP6	g9	PmSBP9	g9
1742	AcSBP5	g5	MdSBP27	g5
1743	SiSBP11	g8	VaSBP6	g8
1744	OsSPL7	g6	PpSBP8	g6
1745	EgSBP6	g9	CsSBP28	g9
1746	AcSBP12	g9	MdSBP31	g9
1747	SbSBP14	g9	PpSBP13	g9
1748	AcSBP6	g5	PvSBP8	g5
1749	EgSBP10	g2	PmSBP3	g2
1750	BdSBP14	g9	PpSBP13	g9
1751	MaSBP52	g8	PvSBP15	g8
1752	EgSBP24	g2	MdSBP29	g2
1753	EgSBP17	g8	CcSBP6	g8
1754	SbSBP17	g2	PpSBP3	g2
1755	EgSBP13	g1	SlSBP3	g1
1756	OsSPL16	g9	PpSBP13	g9
1757	MaSBP41	g8	CaSBP4	g8
1758	EgSBP17	g8	VaSBP6	g8
1759	EgSBP14	g9	MdSBP34	g9
1760	BdSBP2	g3	SlSBP11	g3
1761	EgSBP6	g9	CsSBP9	g9
1762	AcSBP2	g4	AtSPL14	g4
1763	AcSBP5	g5	PvSBP8	g5
1764	MaSBP13	g8	VaSBP10	g8
1765	SbSBP11	g9	VaSBP9	g9
1766	OsSPL2	g9	PpSBP13	g9
1767	PhSBP4	g8	VaSBP6	g8
1768	OsSPL2	g9	MdSBP5	g9
1769	OsSPL2	g9	CsSBP9	g9
1770	PhSBP12	g8	VaSBP10	g8
1771	EgSBP17	g8	CsSBP37	g8
1772	SbSBP16	g8	VaSBP6	g8
1773	SbSBP14	g9	PmSBP9	g9
1774	AcSBP6	g5	PpSBP1	g5
1775	SbSBP7	g9	PpSBP10	g9
1776	BdSBP13	g9	PmSBP13	g9
1777	PhSBP18	g9	VaSBP9	g9
1778	EgSBP5	g3	CsSBP17	g3
1779	EgSBP17	g8	CaSBP4	g8
1780	BdSBP10	g8	MdSBP30	g8
1781	MaSBP22	g3	PpSBP11	g3
1782	EgSBP22	g6	PpSBP8	g6
1783	AcSBP12	g9	MdSBP5	g9
1784	PhSBP12	g8	CaSBP4	g8
1785	PhSBP8	g2	PvSBP12	g2
1786	AcSBP5	g5	PmSBP5	g5
1787	AcSBP6	g5	CcSBP13	g5
1788	AcSBP10	g3	PmSBP6	g3
1789	SbSBP17	g2	SlSBP2	g2
1790	ZmSBP9	g9	CsSBP10	g9
1791	EgSBP15	g4	MdSBP13	g4
1792	OsSPL7	g6	VaSBP7	g6
1793	EgSBP15	g4	BrSBP22	g4
1794	SbSBP12	g6	VaSBP7	g6
1795	PhSBP14	g4	CsSBP19	g4
1796	PhSBP13	g4	CsSBP7	g4
1797	EgSBP14	g9	PmSBP2	g9
1798	BdSBP16	g9	PpSBP10	g9
1799	MaSBP50	g8	CcSBP6	g8
1800	EgSBP14	g9	CsSBP10	g9
1801	AcSBP8	g9	PpSBP13	g9
1802	AcSBP12	g9	CsSBP10	g9
1803	AcSBP6	g5	CsSBP39	g5
1804	PhSBP12	g8	CsSBP6	g8
1805	EgSBP11	g9	MdSBP31	g9
1806	EgSBP5	g3	MdSBP21	g3
1807	EgSBP12	g6	VaSBP21	g6
1808	PhSBP15	g9	MdSBP5	g9
1809	EgSBP15	g4	CsSBP20	g4
1810	MaSBP31	g9	VaSBP9	g9
1811	AcSBP10	g3	SlSBP4	g3
1812	MaSBP12	g2	CsSBP11	g2
1813	PhSBP12	g8	PmSBP16	g8
1814	SiSBP11	g8	CsSBP44	g8
1815	PhSBP6	g3	MdSBP22	g3
1816	BdSBP10	g8	PvSBP15	g8
1817	EgSBP21	g4	AtSPL16	g4
1818	EgSBP10	g2	PpSBP3	g2
1819	EgSBP16	g9	MdSBP31	g9
1820	MaSBP52	g8	CcSBP6	g8
1821	ZmSBP24	g8	VaSBP6	g8
1822	AcSBP7	g2	PvSBP12	g2
1823	BdSBP16	g9	PpSBP13	g9
1824	SiSBP7	g2	SlSBP2	g2
1825	EgSBP17	g8	BrSBP11	g8
1826	PhSBP12	g8	BrSBP11	g8
1827	SbSBP12	g6	PvSBP16	g6
1828	PhSBP13	g4	CsSBP4	g4
1829	PhSBP15	g9	PmSBP2	g9
1830	EgSBP23	g1	PmSBP11	g1
1831	MaSBP42	g4	AtSPL14	g4
1832	AcSBP6	g5	MtSBP1	g5
1833	EgSBP5	g3	CaSBP15	g3
1834	EgSBP21	g4	BrSBP16	g4
1835	SbSBP14	g9	MdSBP5	g9
1836	MaSBP13	g8	MdSBP30	g8
1837	SbSBP15	g4	BrSBP22	g4
1838	SbSBP16	g8	PmSBP16	g8
1839	AcSBP17	g5	PpSBP2	g5
1840	AcSBP17	g5	PpSBP1	g5
1841	BdSBP12	g4	CsSBP4	g4
1842	ZmSBP29	g9	PmSBP13	g9
1843	PhSBP10	g9	PpSBP4	g9
1844	EgSBP20	g8	CcSBP6	g8
1845	AcSBP8	g9	PmSBP2	g9
1846	AcSBP1	g9	MdSBP32	g9
1847	MaSBP52	g8	CaSBP4	g8
1848	AcSBP4	g1	CaSBP5	g1
1849	AcSBP5	g5	MdSBP26	g5
1850	EgSBP23	g1	SlSBP3	g1
1851	MaSBP46	g9	PpSBP4	g9
1852	BdSBP13	g9	PmSBP2	g9
1853	AcSBP5	g5	CsSBP40	g5
1854	MaSBP53	g9	PpSBP4	g9
1855	SbSBP2	g8	CcSBP6	g8
1856	AcSBP12	g9	CsSBP9	g9
1857	AcSBP1	g9	MdSBP31	g9
1858	MaSBP53	g9	PmSBP2	g9
1859	BdSBP14	g9	PvSBP1	g9
1860	SbSBP7	g9	MdSBP5	g9
1861	SbSBP11	g9	CsSBP9	g9
1862	AcSBP8	g9	MdSBP33	g9
1863	AcSBP6	g5	PvSBP14	g5
1864	EgSBP17	g8	CsSBP6	g8
1865	ZmSBP29	g9	PpSBP13	g9
1866	MaSBP27	g6	PvSBP16	g6
1867	ZmSBP9	g9	PmSBP2	g9
1868	PhSBP4	g8	PvSBP15	g8
1869	EgSBP6	g9	CsSBP10	g9
1870	EgSBP13	g1	PpSBP7	g1
1871	MaSBP45	g8	VaSBP6	g8
1872	BdSBP6	g9	MdSBP5	g9
1873	AcSBP6	g5	PpSBP2	g5
1874	PhSBP10	g9	CsSBP10	g9
1875	EgSBP15	g4	CsSBP12	g4
1876	SbSBP11	g9	PmSBP2	g9
1877	SbSBP2	g8	CsSBP44	g8
1878	EgSBP15	g4	PpSBP12	g4
1879	AcSBP8	g9	MdSBP32	g9
1880	EgSBP6	g9	PvSBP1	g9
1881	SbSBP15	g4	AtSPL16	g4
1882	SbSBP2	g8	CsSBP37	g8
1883	PhSBP12	g8	BrSBP10	g8
1884	AcSBP7	g2	SlSBP2	g2
1885	AcSBP6	g5	CcSBP9	g5
1886	PhSBP13	g4	PpSBP12	g4
1887	EgSBP6	g9	AtSPL13	g9
1888	EgSBP9	g8	PvSBP2	g8
1889	AcSBP12	g9	AtSPL13	g9
1890	MaSBP46	g9	PvSBP1	g9
1891	AcSBP10	g3	PpSBP9	g3
1892	OsSPL14	g8	CcSBP6	g8
1893	OsSPL16	g9	PmSBP9	g9
1894	EgSBP15	g4	AtSPL16	g4
1895	PhSBP12	g8	PpSBP16	g8
1896	PhSBP12	g8	CsSBP44	g8
1897	SiSBP11	g8	PpSBP16	g8
1898	AcSBP9	g8	PpSBP16	g8
1899	AcSBP16	g8	PvSBP15	g8
1900	AcSBP1	g9	PpSBP10	g9
1901	OsSPL2	g9	PmSBP9	g9
1902	BdSBP16	g9	MdSBP33	g9
1903	AcSBP8	g9	MdSBP3	g9
1904	AcSBP12	g9	PmSBP13	g9
1905	AcSBP1	g9	SlSBP9	g9
1906	AcSBP12	g9	VaSBP9	g9
1907	MaSBP50	g8	VaSBP10	g8
1908	EgSBP17	g8	CsSBP45	g8
1909	EgSBP6	g9	PpSBP4	g9
1910	EgSBP14	g9	PpSBP13	g9
1911	MaSBP48	g2	MdSBP4	g2
1912	AcSBP1	g9	CsSBP9	g9
1913	EgSBP10	g2	CcSBP20	g2
1914	EgSBP24	g2	CcSBP20	g2
1915	MaSBP53	g9	PmSBP9	g9
1916	BdSBP6	g9	PmSBP13	g9
1917	EgSBP6	g9	VaSBP9	g9
1918	EgSBP21	g4	PmSBP12	g4
1919	ZmSBP28	g2	PvSBP12	g2
1920	MaSBP4	g9	VaSBP9	g9
1921	AcSBP6	g5	MdSBP25	g5
1922	BdSBP16	g9	MdSBP34	g9
1923	ZmSBP1	g8	VaSBP6	g8
1924	ZmSBP29	g9	PpSBP10	g9
1925	PhSBP10	g9	PpSBP13	g9
1926	BdSBP12	g4	CsSBP7	g4
1927	AcSBP6	g5	MdSBP27	g5
1928	BdSBP13	g9	PpSBP4	g9
1929	SbSBP14	g9	MdSBP3	g9
1930	AcSBP9	g8	PvSBP2	g8
1931	AcSBP7	g2	BrSBP29	g2
1932	AcSBP1	g9	VaSBP9	g9
1933	SbSBP16	g8	MdSBP30	g8
1934	MaSBP52	g8	MdSBP30	g8
1935	EgSBP14	g9	MtSBP14	g9
1936	EgSBP10	g2	MdSBP4	g2
1937	PhSBP12	g8	CsSBP37	g8
1938	PhSBP18	g9	PmSBP13	g9
1939	ZmSBP25	g9	VaSBP9	g9
1940	PhSBP10	g9	SlSBP9	g9
1941	SiSBP11	g8	CsSBP6	g8
1942	SbSBP3	g9	PmSBP9	g9
1943	EgSBP17	g8	PvSBP15	g8
1944	PhSBP8	g2	PmSBP3	g2
1945	MaSBP50	g8	CsSBP38	g8
1946	AcSBP1	g9	PmSBP2	g9
1947	PhSBP16	g6	PmSBP10	g6
1948	PhSBP7	g3	MdSBP22	g3
1949	MaSBP42	g4	SlSBP10	g4
1950	PhSBP14	g4	AtSPL16	g4
1951	EgSBP9	g8	PmSBP16	g8
1952	AcSBP17	g5	SlSBP1	g5
1953	OsSPL14	g8	MdSBP30	g8
1954	EgSBP15	g4	CsSBP33	g4
1955	EgSBP14	g9	VaSBP9	g9
1956	AcSBP12	g9	MdSBP32	g9
1957	BdSBP5	g2	PvSBP12	g2
1958	SbSBP16	g8	CsSBP44	g8
1959	BdSBP13	g9	PpSBP13	g9
1960	ZmSBP29	g9	MdSBP5	g9
1961	MaSBP12	g2	BrSBP29	g2
1962	BdSBP6	g9	VaSBP9	g9
1963	EgSBP14	g9	PmSBP13	g9
1964	PhSBP15	g9	CsSBP9	g9
1965	ZmSBP1	g8	BrSBP10	g8
1966	AcSBP5	g5	MtSBP1	g5
1967	SbSBP11	g9	PpSBP4	g9
1968	AcSBP6	g5	MtSBP5	g5
1969	PhSBP15	g9	PpSBP13	g9
1970	BdSBP6	g9	PpSBP10	g9
1971	AcSBP5	g5	CcSBP9	g5
1972	BdSBP6	g9	PmSBP2	g9
1973	EgSBP16	g9	PpSBP13	g9
1974	SiSBP11	g8	BrSBP10	g8
1975	SbSBP12	g6	VaSBP21	g6
1976	BdSBP2	g3	MdSBP22	g3
1977	AcSBP17	g5	PmSBP5	g5
1978	AcSBP6	g5	AtSPL1	g5
1979	AcSBP4	g1	PmSBP11	g1
1980	ZmSBP29	g9	PpSBP4	g9
1981	MaSBP27	g6	VaSBP7	g6
1982	PhSBP14	g4	CsSBP7	g4
1983	EgSBP24	g2	PpSBP3	g2
1984	EgSBP5	g3	CaSBP11	g3
1985	OsSPL2	g9	VaSBP9	g9
1986	EgSBP5	g3	SlSBP4	g3
1987	EgSBP21	g4	MdSBP16	g4
1988	EgSBP20	g8	PpSBP16	g8
1989	AcSBP12	g9	CsSBP28	g9
1990	AcSBP12	g9	PpSBP10	g9
1991	PhSBP12	g8	PvSBP15	g8
1992	EgSBP6	g9	PvSBP5	g9
1993	PhSBP6	g3	SlSBP11	g3
1994	BdSBP17	g6	PpSBP8	g6
1995	SbSBP15	g4	CsSBP19	g4
1996	ZmSBP29	g9	VaSBP9	g9
1997	AcSBP17	g5	MdSBP28	g5
[truncated: 999 more rows]

## Sheet: Table S7
Table S7. Duplications among miR156s.
Duplication number	miR156 id	miR156 id
1	Br-miR156_13	Br-miR156_14
2	Br-miR156_9	Br-miR156_3
3	Br-miR156_7	Br-miR156_15
4	Br-miR156_3	Br-miR156_10
5	Br-miR156_7	Br-miR156_1
6	Br-miR156_5	Br-miR156_12
7	Br-miR156_3	Br-miR156_6
8	Br-miR156_1	Br-miR156_15
9	Br-miR156_8	Br-miR156_15
10	Br-miR156_16	Br-miR156_4
11	Br-miR156_1	Br-miR156_13
12	Br-miR156_7	Br-miR156_13
13	Br-miR156_13	Br-miR156_15
14	Pp-miR156_2	Pp-miR156_8
15	Pp-miR156_9	Pp-miR156_1
16	Pv-miR156_5	Pv-miR156_3
17	Pv-miR156_5	Pv-miR156_2
18	Pv-miR156_2	Pv-miR156_3
19	Pv-miR156_5	Pv-miR156_1
20	Va-miR156_5	Va-miR156_4
21	Va-miR156_1	Va-miR156_5
22	Va-miR156_5	Va-miR156_3
23	Va-miR156_5	Va-miR156_2
24	Va-miR156_5	Va-miR156_6
25	Va-miR156_1	Va-miR156_2
26	Va-miR156_6	Va-miR156_3
27	Bd-miR156_3	Bd-miR156_2
28	Bd-miR156_1	Bd-miR156_2
29	Bd-miR156_9	Bd-miR156_6
30	Bd-miR156_1	Bd-miR156_3
31	Bd-miR156_7	Bd-miR156_5
32	Bd-miR156_7	Bd-miR156_9
33	Sl-miR156_12	Sl-miR156_6
34	Sl-miR156_8	Sl-miR156_6
35	Sl-miR156_6	Sl-miR156_10
36	Sl-miR156_9	Sl-miR156_6
37	Sl-miR156_14	Sl-miR156_6
38	Sl-miR156_5	Sl-miR156_2
39	Sl-miR156_13	Sl-miR156_6
40	Sl-miR156_6	Sl-miR156_7
41	Sl-miR156_5	Sl-miR156_1
42	Sl-miR156_10	Sl-miR156_7
43	Sl-miR156_6	Sl-miR156_11
44	Ac-miR156_5	Ac-miR156_7
45	Ac-miR156_8	Ac-miR156_6
46	Ac-miR156_3	Ac-miR156_7
47	Ac-miR156_4	Ac-miR156_7
48	Ac-miR156_4	Ac-miR156_8
49	Ac-miR156_5	Ac-miR156_8
50	Sb-miR156_8	Sb-miR156_1
51	Sb-miR156_6	Sb-miR156_7
52	Sb-miR156_6	Sb-miR156_8
53	Sb-miR156_5	Sb-miR156_9
54	ath-MIR156c	ath-MIR156a
55	ath-MIR156g	ath-MIR156h
56	ath-MIR156e	ath-MIR156g
57	ath-MIR156c	ath-MIR156d
58	ath-MIR157d	ath-MIR157c
59	Md-miR156_9	Md-miR156_4
60	Md-miR156_10	Md-miR156_1
61	Md-miR156_6	Md-miR156_1
62	Md-miR156_7	Md-miR156_8
63	Md-miR156_6	Md-miR156_4
64	Md-miR156_9	Md-miR156_1
65	Md-miR156_4	Md-miR156_1
66	Md-miR156_10	Md-miR156_4
67	Ph-miR156_1	Ph-miR156_4
68	Ph-miR156_7	Ph-miR156_2
69	Ph-miR156_1	Ph-miR156_7
70	osa-mir156l	osa-mir156c
71	osa-mir156l	osa-mir156b
72	Ma-miR156_6	Ma-miR156_18
73	Ma-miR156_10	Ma-miR156_13
74	Ma-miR156_3	Ma-miR156_10
75	Ma-miR156_18	Ma-miR156_13
76	Ma-miR156_5	Ma-miR156_13
77	Ma-miR156_14	Ma-miR156_12
78	Ma-miR156_1	Ma-miR156_13
79	Ma-miR156_15	Ma-miR156_11
80	Ma-miR156_8	Ma-miR156_6
81	Ma-miR156_14	Ma-miR156_16
82	Ma-miR156_6	Ma-miR156_4
83	Ma-miR156_14	Ma-miR156_15
84	Ma-miR156_8	Ma-miR156_11
85	Ma-miR156_14	Ma-miR156_6
86	Ma-miR156_9	Ma-miR156_4
87	Ma-miR156_8	Ma-miR156_15
88	Ma-miR156_6	Ma-miR156_11
89	Ma-miR156_7	Ma-miR156_16
90	Ma-miR156_3	Ma-miR156_17
91	Ma-miR156_14	Ma-miR156_11
92	Ma-miR156_15	Ma-miR156_6
93	Ma-miR156_6	Ma-miR156_1
94	Ma-miR156_18	Ma-miR156_11
95	Ma-miR156_3	Ma-miR156_16
96	Si-miR156_2	Si-miR156_5
97	Si-miR156_1	Si-miR156_8
98	Si-miR156_2	Si-miR156_7
99	Si-miR156_9	Si-miR156_6
100	Si-miR156_3	Si-miR156_7
101	Si-miR156_1	Si-miR156_7
102	Cs-miR156_7	Cs-miR156_27
103	Cs-miR156_6	Cs-miR156_9
104	Cs-miR156_16	Cs-miR156_13
105	Cs-miR156_1	Cs-miR156_26
106	Cs-miR156_5	Cs-miR156_21
107	Cs-miR156_8	Cs-miR156_28
108	Cs-miR156_21	Cs-miR156_28
109	Cs-miR156_12	Cs-miR156_15
110	Cs-miR156_9	Cs-miR156_12
111	Cs-miR156_2	Cs-miR156_24
112	Cs-miR156_23	Cs-miR156_3
113	Cs-miR156_18	Cs-miR156_8
114	Cs-miR156_6	Cs-miR156_22
115	Cs-miR156_11	Cs-miR156_13
116	Cs-miR156_5	Cs-miR156_4
117	Cs-miR156_4	Cs-miR156_26
118	Cs-miR156_15	Cs-miR156_22
119	Cs-miR156_2	Cs-miR156_25
120	Cs-miR156_2	Cs-miR156_14
121	Cs-miR156_21	Cs-miR156_26
122	Cs-miR156_6	Cs-miR156_15
123	Cs-miR156_9	Cs-miR156_22
124	Cs-miR156_12	Cs-miR156_22
125	Cs-miR156_21	Cs-miR156_4
126	Cs-miR156_10	Cs-miR156_15
127	Cs-miR156_18	Cs-miR156_28
128	Cs-miR156_10	Cs-miR156_12
129	Cs-miR156_10	Cs-miR156_22
130	Cs-miR156_6	Cs-miR156_10
131	Cs-miR156_14	Cs-miR156_24
132	Cs-miR156_6	Cs-miR156_12
133	Cs-miR156_17	Cs-miR156_27
134	Cs-miR156_9	Cs-miR156_26
135	Cs-miR156_19	Cs-miR156_3
136	Cs-miR156_19	Cs-miR156_23
137	Cs-miR156_17	Cs-miR156_7
138	Cs-miR156_14	Cs-miR156_25
139	Cs-miR156_9	Cs-miR156_15
140	Cs-miR156_16	Cs-miR156_11
141	Cs-miR156_9	Cs-miR156_10
142	Eg-miR156_2	Eg-miR156_3
143	Eg-miR156_5	Eg-miR156_2
144	Eg-miR156_3	Eg-miR156_1
145	Zm-miR156_6	Zm-miR156_8
146	Zm-miR156_6	Zm-miR156_12
147	Zm-miR156_5	Zm-miR156_2
148	Zm-miR156_8	Zm-miR156_1
149	Zm-miR156_10	Zm-miR156_2
150	Zm-miR156_8	Zm-miR156_12
151	Zm-miR156_6	Zm-miR156_1
152	Zm-miR156_9	Zm-miR156_7
153	Zm-miR156_11	Zm-miR156_2
154	Zm-miR156_1	Zm-miR156_12

## Sheet: Table S8
Table S8.The synteny pairs of miR156.
miR156 id_1	miR156 id_2
Pp-miR156_1	Va-miR156_2
Pm-miR156_1	Va-miR156_3
Br-miR156_9	Va-miR156_3
Br-miR156_2	Cs-miR156_3
Pm-miR156_7	Pp-miR156_1
ath-MIR157c	Mt-miR156_7
Br-miR156_6	Cs-miR156_27
Br-miR156_1	Cs-miR156_6
Pp-miR156_9	Pv-miR156_3
ath-MIR156h	Cs-miR156_25
Br-miR156_12	Pp-miR156_6
Mt-miR156_2	Sl-miR156_13
Br-miR156_8	Mt-miR156_3
Mt-miR156_6	Pm-miR156_2
Cs-miR156_27	Mt-miR156_2
ath-MIR156d	Va-miR156_2
Cs-miR156_22	Mt-miR156_3
Pm-miR156_6	Va-miR156_1
Md-miR156_7	Sl-miR156_8
Md-miR156_7	Mt-miR156_2
Md-miR156_9	Sl-miR156_4
Br-miR156_7	Cs-miR156_12
Md-miR156_3	Mt-miR156_5
Br-miR156_8	Md-miR156_1
Md-miR156_4	Pv-miR156_3
Pm-miR156_7	Va-miR156_5
Sl-miR156_4	Va-miR156_1
Br-miR156_13	Cs-miR156_10
ath-MIR156c	Pp-miR156_1
Ca-miR156_3	Pm-miR156_6
ath-MIR156e	Sl-miR156_7
ath-MIR156c	Pv-miR156_2
Md-miR156_5	Pp-miR156_4
Br-miR156_1	Md-miR156_1
Md-miR156_9	Pm-miR156_6
Br-miR156_12	Cs-miR156_4
Md-miR156_4	Va-miR156_5
Cs-miR156_10	Va-miR156_5
Pp-miR156_1	Pv-miR156_3
Cs-miR156_5	Pp-miR156_3
Br-miR156_12	Sl-miR156_1
Br-miR156_12	Cs-miR156_21
Ca-miR156_3	Md-miR156_9
Pm-miR156_1	Va-miR156_4
Cs-miR156_11	Md-miR156_9
Pv-miR156_4	Sl-miR156_5
Sl-miR156_11	Va-miR156_6
Br-miR156_7	Cs-miR156_6
Ca-miR156_3	Pv-miR156_5
Cs-miR156_28	Pv-miR156_1
Ca-miR156_4	Md-miR156_6
Sl-miR156_13	Va-miR156_3
ath-MIR156a	Br-miR156_8
Br-miR156_13	Pv-miR156_2
Br-miR156_5	Cs-miR156_21
Mt-miR156_6	Pm-miR156_3
Cs-miR156_11	Va-miR156_2
Md-miR156_10	Pm-miR156_7
ath-MIR157a	Br-miR156_5
ath-MIR156e	Md-miR156_7
Pp-miR156_2	Va-miR156_5
ath-MIR156g	Br-miR156_3
Md-miR156_9	Mt-miR156_4
Mt-miR156_1	Pp-miR156_2
Br-miR156_3	Md-miR156_7
Ca-miR156_1	Pp-miR156_4
Br-miR156_6	Pv-miR156_1
Cs-miR156_17	Sl-miR156_8
Cs-miR156_8	Sl-miR156_10
Ca-miR156_5	Pm-miR156_1
Md-miR156_8	Sl-miR156_14
Md-miR156_1	Va-miR156_5
ath-MIR156a	Va-miR156_2
Cs-miR156_23	Sl-miR156_5
Pp-miR156_9	Pv-miR156_5
Cs-miR156_16	Pm-miR156_7
Cs-miR156_2	Pp-miR156_3
Cs-miR156_9	Va-miR156_5
Br-miR156_14	Va-miR156_1
Br-miR156_12	Pp-miR156_7
ath-MIR157a	Br-miR156_12
Pm-miR156_2	Pp-miR156_4
Pv-miR156_1	Sl-miR156_7
Sl-miR156_7	Va-miR156_3
Cs-miR156_15	Mt-miR156_3
Cs-miR156_28	Pp-miR156_2
ath-MIR156d	Md-miR156_4
Cs-miR156_3	Md-miR156_3
ath-MIR157a	Cs-miR156_4
Cs-miR156_21	Md-miR156_3
Cc-miR156_5	Pp-miR156_2
Ca-miR156_3	Cs-miR156_16
Cs-miR156_21	Pm-miR156_3
ath-MIR157c	Pp-miR156_6
Cs-miR156_5	Pp-miR156_4
Md-miR156_10	Pp-miR156_7
ath-MIR156b	Cs-miR156_11
ath-MIR156c	Br-miR156_7
Br-miR156_12	Sl-miR156_3
Pp-miR156_2	Pv-miR156_1
Br-miR156_5	Pp-miR156_6
Md-miR156_8	Sl-miR156_10
ath-MIR156a	Md-miR156_1
Cs-miR156_18	Pm-miR156_1
ath-MIR156c	Cs-miR156_15
Br-miR156_15	Cs-miR156_15
ath-MIR156e	Pv-miR156_1
Br-miR156_5	Cs-miR156_5
ath-MIR157d	Md-miR156_3
Cc-miR156_3	Pv-miR156_4
Br-miR156_7	Va-miR156_2
Pv-miR156_5	Va-miR156_1
Pv-miR156_3	Va-miR156_1
ath-MIR157d	Cs-miR156_19
Br-miR156_1	Md-miR156_4
Br-miR156_1	Va-miR156_5
ath-MIR156b	Pm-miR156_7
Br-miR156_10	Cc-miR156_5
Mt-miR156_7	Pm-miR156_5
Pv-miR156_1	Sl-miR156_12
Mt-miR156_4	Pp-miR156_9
Pp-miR156_8	Sl-miR156_10
Br-miR156_16	Cs-miR156_2
Br-miR156_15	Pp-miR156_1
Cs-miR156_6	Pp-miR156_1
Pp-miR156_8	Sl-miR156_8
Cs-miR156_19	Pm-miR156_5
Pm-miR156_6	Va-miR156_5
Cs-miR156_5	Pm-miR156_2
ath-MIR156a	Cs-miR156_15
Sl-miR156_8	Va-miR156_3
Br-miR156_12	Mt-miR156_6
Br-miR156_12	Pm-miR156_4
Cs-miR156_7	Sl-miR156_9
Mt-miR156_6	Pp-miR156_3
Br-miR156_10	Cs-miR156_28
Cs-miR156_8	Sl-miR156_11
Cs-miR156_27	Pp-miR156_2
Cs-miR156_7	Sl-miR156_7
Md-miR156_10	Pv-miR156_3
Pp-miR156_9	Sl-miR156_4
Pp-miR156_2	Va-miR156_4
Cs-miR156_6	Mt-miR156_3
Cs-miR156_4	Pp-miR156_7
Cc-miR156_3	Cs-miR156_23
Pm-miR156_7	Pv-miR156_3
Pm-miR156_1	Sl-miR156_10
ath-MIR156e	Va-miR156_3
Sl-miR156_7	Va-miR156_6
Pv-miR156_2	Sl-miR156_4
Br-miR156_8	Pv-miR156_2
ath-MIR156g	Pp-miR156_8
Br-miR156_16	Cs-miR156_14
Pm-miR156_6	Pp-miR156_1
Br-miR156_12	Pp-miR156_3
Pp-miR156_8	Sl-miR156_12
Cs-miR156_9	Va-miR156_2
Cs-miR156_15	Md-miR156_1
ath-MIR156c	Pv-miR156_5
Md-miR156_9	Va-miR156_1
Mt-miR156_2	Pv-miR156_1
Mt-miR156_3	Pv-miR156_5
Md-miR156_10	Sl-miR156_4
ath-MIR156b	Va-miR156_1
Cs-miR156_21	Pp-miR156_4
Md-miR156_8	Sl-miR156_9
Pp-miR156_1	Va-miR156_5
Cs-miR156_6	Pv-miR156_2
Md-miR156_1	Pp-miR156_1
Cs-miR156_8	Md-miR156_3
Cs-miR156_12	Pp-miR156_1
Mt-miR156_1	Pm-miR156_1
Br-miR156_16	Pp-miR156_7
Br-miR156_7	Md-miR156_1
Md-miR156_8	Sl-miR156_13
Cs-miR156_5	Pv-miR156_5
Br-miR156_2	Pm-miR156_5
Sl-miR156_9	Va-miR156_3
Mt-miR156_2	Va-miR156_6
Pp-miR156_8	Va-miR156_4
Md-miR156_4	Sl-miR156_4
Pm-miR156_1	Sl-miR156_13
Md-miR156_1	Pv-miR156_2
Cs-miR156_7	Mt-miR156_2
Mt-miR156_2	Sl-miR156_14
Cs-miR156_13	Pm-miR156_6
Cs-miR156_17	Sl-miR156_11
ath-MIR157c	Md-miR156_3
Br-miR156_12	Pv-miR156_4
Br-miR156_9	Cs-miR156_28
ath-MIR156a	Mt-miR156_3
Cc-miR156_2	Md-miR156_5
Br-miR156_8	Cs-miR156_9
Br-miR156_1	Cs-miR156_9
ath-MIR157c	Pv-miR156_4
Md-miR156_10	Pv-miR156_2
ath-MIR157b	Ca-miR156_1
Cs-miR156_23	Pp-miR156_6
Ca-miR156_3	Pm-miR156_7
ath-MIR157a	Pm-miR156_4
Md-miR156_1	Pv-miR156_5
Cs-miR156_11	Pp-miR156_9
Mt-miR156_2	Pp-miR156_2
Cs-miR156_17	Pv-miR156_1
Pm-miR156_3	Pp-miR156_3
Md-miR156_3	Pm-miR156_5
Br-miR156_5	Pm-miR156_5
Pm-miR156_1	Va-miR156_5
Ca-miR156_5	Pp-miR156_2
ath-MIR156h	Cs-miR156_14
Md-miR156_5	Sl-miR156_1
ath-MIR157c	Cs-miR156_23
Cs-miR156_9	Md-miR156_1
Mt-miR156_2	Va-miR156_3
Br-miR156_1	Cs-miR156_10
ath-MIR157b	Md-miR156_3
Br-miR156_5	Cs-miR156_4
Sl-miR156_8	Va-miR156_6
Pp-miR156_8	Sl-miR156_13
Sl-miR156_4	Va-miR156_5
Sl-miR156_12	Va-miR156_3
Md-miR156_8	Sl-miR156_11
Sl-miR156_12	Va-miR156_6
Pv-miR156_5	Va-miR156_3
Md-miR156_8	Pv-miR156_5
Md-miR156_8	Va-miR156_5
ath-MIR156b	Br-miR156_14
Mt-miR156_1	Sl-miR156_10
Pm-miR156_1	Pp-miR156_7
Mt-miR156_3	Pv-miR156_2
Md-miR156_9	Pp-miR156_7
Md-miR156_8	Mt-miR156_2
Pv-miR156_2	Va-miR156_2
Md-miR156_1	Pm-miR156_7
Pm-miR156_6	Pv-miR156_2
Br-miR156_10	Pv-miR156_5
Md-miR156_10	Pp-miR156_9
ath-MIR157b	Pp-miR156_7
Cc-miR156_5	Pv-miR156_5
Ca-miR156_1	Pm-miR156_5
Ca-miR156_3	Sl-miR156_4
ath-MIR157a	Md-miR156_5
Cs-miR156_20	Pp-miR156_8
Md-miR156_10	Va-miR156_2
Ca-miR156_1	Cc-miR156_2
Ca-miR156_4	Pv-miR156_4
Md-miR156_8	Pv-miR156_1
Md-miR156_8	Sl-miR156_12
ath-MIR156e	Sl-miR156_8
Cs-miR156_11	Va-miR156_5
Cs-miR156_17	Md-miR156_8
ath-MIR156f	Pv-miR156_5
ath-MIR157b	Br-miR156_5
Ca-miR156_3	Cs-miR156_21
Cs-miR156_3	Pp-miR156_6
Md-miR156_5	Mt-miR156_6
Pm-miR156_7	Pv-miR156_2
ath-MIR156d	Cs-miR156_12
Br-miR156_8	Md-miR156_4
Ca-miR156_5	Va-miR156_3
Br-miR156_9	Pv-miR156_5
Md-miR156_4	Va-miR156_2
Pp-miR156_2	Va-miR156_3
Cs-miR156_22	Md-miR156_4
Mt-miR156_2	Sl-miR156_9
Cs-miR156_28	Pv-miR156_5
ath-MIR157a	Va-miR156_5
Br-miR156_13	Cs-miR156_15
Pm-miR156_1	Pp-miR156_2
Br-miR156_3	Pv-miR156_1
Cs-miR156_11	Pv-miR156_3
Md-miR156_4	Pp-miR156_1
Pm-miR156_6	Pv-miR156_5
ath-MIR157d	Cs-miR156_3
ath-MIR157a	Cs-miR156_5
Pp-miR156_8	Sl-miR156_6
Md-miR156_7	Pv-miR156_1
Cs-miR156_4	Pm-miR156_2
Mt-miR156_1	Sl-miR156_13
Br-miR156_14	Pp-miR156_9
Pp-miR156_8	Pv-miR156_1
Br-miR156_7	Md-miR156_4
Cs-miR156_13	Pv-miR156_3
Md-miR156_9	Va-miR156_5
Br-miR156_14	Pv-miR156_3
Md-miR156_9	Pv-miR156_2
Cs-miR156_25	Pp-miR156_7
Md-miR156_7	Va-miR156_6
ath-MIR156g	Cs-miR156_7
Pm-miR156_4	Pp-miR156_3
Md-miR156_4	Pm-miR156_6
ath-MIR157b	Pp-miR156_6
ath-MIR157d	Pm-miR156_5
ath-MIR157b	Pm-miR156_2
ath-MIR157d	Pp-miR156_6
Mt-miR156_2	Sl-miR156_10
Br-miR156_7	Cs-miR156_22
Cs-miR156_12	Pv-miR156_2
Cs-miR156_13	Pm-miR156_7
Br-miR156_15	Pv-miR156_5
ath-MIR157c	Br-miR156_2
Br-miR156_3	Va-miR156_3
Md-miR156_8	Pp-miR156_2
Mt-miR156_1	Va-miR156_3
ath-MIR156e	Cs-miR156_17
Ca-miR156_4	Pm-miR156_7
Cs-miR156_12	Va-miR156_2
Br-miR156_2	Pp-miR156_6
Ca-miR156_1	Pp-miR156_6
ath-MIR156g	Cs-miR156_2
Cs-miR156_14	Pp-miR156_7
Pm-miR156_6	Pp-miR156_9
Cs-miR156_2	Pp-miR156_4
Mt-miR156_1	Va-miR156_6
Md-miR156_6	Sl-miR156_4
ath-MIR157d	Sl-miR156_5
Pv-miR156_1	Va-miR156_6
ath-MIR156a	Cs-miR156_12
Cc-miR156_5	Pp-miR156_8
Cs-miR156_11	Pm-miR156_6
ath-MIR156a	Br-miR156_15
Ca-miR156_2	Pm-miR156_5
Cs-miR156_17	Pp-miR156_2
Md-miR156_1	Va-miR156_2
Mt-miR156_1	Sl-miR156_9
ath-MIR157a	Pv-miR156_5
ath-MIR156a	Pp-miR156_1
Ca-miR156_3	Va-miR156_5
Cs-miR156_7	Pp-miR156_8
Cs-miR156_7	Sl-miR156_12
ath-MIR157b	Pm-miR156_7
Cs-miR156_5	Md-miR156_3
ath-MIR157a	Sl-miR156_3
ath-MIR157b	Pm-miR156_6
Br-miR156_9	Pp-miR156_2
Pv-miR156_1	Sl-miR156_10
Pp-miR156_2	Sl-miR156_13
Md-miR156_4	Va-miR156_1
Md-miR156_7	Va-miR156_5
Ca-miR156_2	Md-miR156_3
Cs-miR156_7	Sl-miR156_14
Br-miR156_12	Pm-miR156_3
Cs-miR156_18	Va-miR156_3
Cc-miR156_3	Sl-miR156_3
Mt-miR156_2	Sl-miR156_7
Cs-miR156_8	Sl-miR156_9
Ca-miR156_1	Pm-miR156_2
Cs-miR156_22	Va-miR156_2
Md-miR156_10	Mt-miR156_4
Br-miR156_4	Cs-miR156_2
Md-miR156_5	Pm-miR156_4
Md-miR156_4	Pp-miR156_9
Cc-miR156_3	Md-miR156_3
ath-MIR156d	Pv-miR156_2
Br-miR156_5	Cs-miR156_13
ath-MIR157a	Pp-miR156_7
Cs-miR156_7	Pv-miR156_1
Br-miR156_12	Md-miR156_5
Cs-miR156_12	Pp-miR156_2
Cs-miR156_12	Mt-miR156_3
Md-miR156_9	Pp-miR156_1
Br-miR156_6	Pm-miR156_1
ath-MIR157d	Br-miR156_2
Br-miR156_10	Va-miR156_6
ath-MIR157a	Pp-miR156_4
ath-MIR156f	Cs-miR156_8
Mt-miR156_2	Sl-miR156_8
ath-MIR156a	Cs-miR156_10
Pv-miR156_1	Va-miR156_3
Ca-miR156_5	Pv-miR156_1
Ca-miR156_3	Md-miR156_4
ath-MIR157c	Sl-miR156_5
Br-miR156_15	Va-miR156_5
Cs-miR156_27	Pv-miR156_1
ath-MIR156f	Pv-miR156_1
Cs-miR156_5	Pm-miR156_4
Br-miR156_8	Cs-miR156_21
Br-miR156_5	Md-miR156_7
Cs-miR156_17	Sl-miR156_14
ath-MIR156e	Mt-miR156_2
Br-miR156_1	Mt-miR156_3
ath-MIR157c	Cs-miR156_19
Pp-miR156_2	Sl-miR156_12
ath-MIR157a	Pm-miR156_5
ath-MIR156g	Br-miR156_11
Cs-miR156_17	Va-miR156_3
Br-miR156_16	Cs-miR156_24
ath-MIR157b	Cs-miR156_4
Ca-miR156_1	Pm-miR156_4
Br-miR156_16	Cs-miR156_25
Cs-miR156_7	Sl-miR156_13
ath-MIR156e	Br-miR156_3
ath-MIR157c	Ca-miR156_2
Pv-miR156_1	Sl-miR156_9
Ca-miR156_3	Cs-miR156_11
Pp-miR156_1	Pv-miR156_5
Cs-miR156_12	Pv-miR156_5
Cs-miR156_11	Pm-miR156_7
Md-miR156_10	Va-miR156_1
Cs-miR156_2	Pp-miR156_7
Cs-miR156_27	Va-miR156_6
Br-miR156_15	Cs-miR156_22
Cs-miR156_21	Sl-miR156_3
ath-MIR156e	Md-miR156_8
ath-MIR157a	Md-miR156_3
Md-miR156_7	Pm-miR156_1
Cc-miR156_5	Va-miR156_6
ath-MIR157b	Pp-miR156_3
Br-miR156_12	Cc-miR156_3
Pm-miR156_6	Va-miR156_2
Br-miR156_6	Md-miR156_8
Cs-miR156_11	Sl-miR156_4
Cs-miR156_12	Md-miR156_1
Cs-miR156_4	Md-miR156_10
Pp-miR156_2	Sl-miR156_6
Cs-miR156_13	Pp-miR156_9
Cs-miR156_28	Pm-miR156_1
Br-miR156_12	Pm-miR156_5
Ca-miR156_3	Pp-miR156_1
Br-miR156_2	Ca-miR156_2
Cs-miR156_22	Pp-miR156_1
Br-miR156_9	Va-miR156_6
Cs-miR156_7	Pp-miR156_2
ath-MIR157a	Pm-miR156_3
Pp-miR156_2	Va-miR156_2
Md-miR156_5	Pp-miR156_3
Cs-miR156_5	Md-miR156_5
Pv-miR156_1	Sl-miR156_8
Br-miR156_9	Va-miR156_5
Br-miR156_2	Cs-miR156_23
Br-miR156_10	Cs-miR156_8
Cs-miR156_28	Va-miR156_3
Cc-miR156_3	Pp-miR156_6
Br-miR156_8	Pp-miR156_1
Md-miR156_1	Pp-miR156_9
ath-MIR156g	Cs-miR156_17
Ca-miR156_3	Cs-miR156_13
ath-MIR156f	Va-miR156_3
Md-miR156_9	Pv-miR156_5
Pp-miR156_1	Pv-miR156_2
Pv-miR156_5	Va-miR156_6
Br-miR156_10	Cs-miR156_18
Br-miR156_10	Va-miR156_5
Md-miR156_5	Pm-miR156_2
Pp-miR156_9	Pv-miR156_2
Pm-miR156_1	Sl-miR156_9
Br-miR156_3	Pp-miR156_2
ath-MIR156e	Sl-miR156_9
Cc-miR156_5	Va-miR156_4
Md-miR156_7	Sl-miR156_9
Mt-miR156_5	Pv-miR156_4
Cs-miR156_16	Pp-miR156_9
Br-miR156_3	Md-miR156_8
Mt-miR156_3	Va-miR156_2
Br-miR156_5	Md-miR156_3
Cs-miR156_7	Md-miR156_8
Br-miR156_1	Pv-miR156_5
ath-MIR156c	Cs-miR156_10
Ca-miR156_4	Sl-miR156_4
Pp-miR156_2	Sl-miR156_10
Br-miR156_12	Ca-miR156_1
Br-miR156_12	Pp-miR156_4
Cs-miR156_15	Pv-miR156_2
Br-miR156_6	Cs-miR156_7
Sl-miR156_14	Va-miR156_3
Mt-miR156_6	Sl-miR156_3
Cs-miR156_16	Md-miR156_9
Cs-miR156_10	Md-miR156_4
Md-miR156_9	Pv-miR156_3
Sl-miR156_10	Va-miR156_3
Cs-miR156_17	Pp-miR156_8
ath-MIR156c	Md-miR156_1
Cc-miR156_5	Sl-miR156_6
ath-MIR156b	Pm-miR156_6
Ca-miR156_4	Pm-miR156_6
Br-miR156_4	Cs-miR156_25
Cs-miR156_11	Va-miR156_1
Ca-miR156_1	Sl-miR156_3
ath-MIR157a	Cc-miR156_2
Mt-miR156_2	Sl-miR156_11
Cs-miR156_16	Md-miR156_10
Ca-miR156_2	Pv-miR156_4
Br-miR156_7	Cs-miR156_9
Md-miR156_10	Pm-miR156_6
Cs-miR156_7	Md-miR156_7
Cc-miR156_3	Pm-miR156_2
Md-miR156_7	Pp-miR156_8
Cs-miR156_12	Va-miR156_5
Ca-miR156_5	Mt-miR156_5
Cs-miR156_16	Pv-miR156_3
Pm-miR156_4	Sl-miR156_3
Br-miR156_12	Md-miR156_3
Ca-miR156_3	Va-miR156_1
Md-miR156_7	Pv-miR156_5
Cc-miR156_2	Cs-miR156_5
Md-miR156_8	Pm-miR156_1
Cc-miR156_5	Md-miR156_8
Br-miR156_12	Sl-miR156_2
ath-MIR157b	Sl-miR156_3
Mt-miR156_1	Pv-miR156_1
Cs-miR156_16	Md-miR156_1
Pp-miR156_9	Va-miR156_5
ath-MIR156b	Pp-miR156_9
ath-MIR157a	Ca-miR156_3
Cs-miR156_10	Pp-miR156_1
Br-miR156_14	Pm-miR156_6
Br-miR156_14	Cs-miR156_13
Pm-miR156_3	Sl-miR156_3
Cs-miR156_27	Pp-miR156_8
Br-miR156_1	Cs-miR156_15
Br-miR156_12	Cs-miR156_5
Cs-miR156_15	Pp-miR156_1
Cs-miR156_13	Va-miR156_5
Cs-miR156_22	Pv-miR156_2
Ca-miR156_1	Pp-miR156_3
ath-MIR156b	Cs-miR156_13
Cs-miR156_15	Md-miR156_4
ath-MIR156a	Pv-miR156_2
Br-miR156_1	Pp-miR156_1
Pm-miR156_4	Pp-miR156_4
Cs-miR156_27	Va-miR156_3
Cs-miR156_17	Sl-miR156_7
ath-MIR157b	Br-miR156_12
Md-miR156_8	Sl-miR156_6
ath-MIR156c	Cs-miR156_6
Mt-miR156_4	Pm-miR156_7
Cs-miR156_5	Pp-miR156_7
Pm-miR156_3	Pp-miR156_4
Br-miR156_15	Md-miR156_4
Cs-miR156_6	Md-miR156_1
Pm-miR156_1	Va-miR156_6
Cs-miR156_17	Sl-miR156_12
Cs-miR156_17	Mt-miR156_2
ath-MIR156e	Mt-miR156_1
Md-miR156_8	Sl-miR156_8
Br-miR156_4	Cs-miR156_14
Br-miR156_15	Va-miR156_2
Cs-miR156_23	Pm-miR156_5
Br-miR156_15	Mt-miR156_3
Br-miR156_1	Cs-miR156_12
Br-miR156_15	Cs-miR156_10
Mt-miR156_3	Pp-miR156_1
Md-miR156_9	Pp-miR156_9
Cs-miR156_22	Md-miR156_1
Pp-miR156_2	Sl-miR156_14
Pp-miR156_8	Va-miR156_6
Br-miR156_15	Pv-miR156_2
ath-MIR156c	Mt-miR156_3
Md-miR156_1	Pv-miR156_3
Md-miR156_10	Pv-miR156_5
Cs-miR156_13	Md-miR156_10
Md-miR156_7	Va-miR156_3
Ca-miR156_3	Pv-miR156_3
Pp-miR156_6	Sl-miR156_3
Mt-miR156_2	Sl-miR156_12
Cs-miR156_7	Pv-miR156_4
ath-MIR156e	Sl-miR156_10
ath-MIR156c	Br-miR156_1
ath-MIR157b	Mt-miR156_6
Cs-miR156_8	Sl-miR156_8
Pm-miR156_7	Va-miR156_2
Pm-miR156_2	Sl-miR156_3
Pv-miR156_1	Sl-miR156_13
Ca-miR156_1	Cs-miR156_4
ath-MIR156e	Cs-miR156_27
ath-MIR156h	Br-miR156_16
Md-miR156_7	Sl-miR156_10
Cc-miR156_2	Sl-miR156_3
Mt-miR156_3	Va-miR156_5
Cs-miR156_16	Sl-miR156_4
Br-miR156_8	Cs-miR156_6
Pm-miR156_1	Sl-miR156_7
Cs-miR156_9	Pv-miR156_5
Pm-miR156_5	Pp-miR156_6
ath-MIR156c	Va-miR156_2
Br-miR156_8	Va-miR156_2
Cs-miR156_8	Sl-miR156_12
ath-MIR156d	Md-miR156_1
Ca-miR156_5	Cc-miR156_5
ath-MIR156f	Cs-miR156_18
ath-MIR157d	Cs-miR156_23
Cs-miR156_17	Md-miR156_7
Br-miR156_4	Cs-miR156_24
Br-miR156_9	Pm-miR156_1
Ca-miR156_3	Mt-miR156_4
ath-MIR157b	Va-miR156_6
ath-MIR156f	Pm-miR156_1
Mt-miR156_5	Pm-miR156_5
Ca-miR156_2	Cc-miR156_3
Pv-miR156_3	Va-miR156_5
Cs-miR156_21	Va-miR156_6
Cs-miR156_4	Pp-miR156_4
Cs-miR156_19	Md-miR156_3
Br-miR156_5	Md-miR156_8
Cs-miR156_10	Va-miR156_2
Br-miR156_13	Va-miR156_2
ath-MIR156d	Pp-miR156_1
Br-miR156_1	Va-miR156_2
Pp-miR156_8	Sl-miR156_9
ath-MIR156a	Br-miR156_7
Cc-miR156_2	Pp-miR156_3
Pp-miR156_2	Sl-miR156_8
Md-miR156_1	Pm-miR156_6
Pp-miR156_8	Va-miR156_3
Cs-miR156_7	Va-miR156_6
Br-miR156_2	Cs-miR156_19
Cs-miR156_17	Sl-miR156_13
Ca-miR156_1	Md-miR156_5
ath-MIR156g	Cc-miR156_5
Br-miR156_1	Pv-miR156_2
Pv-miR156_1	Va-miR156_5
ath-MIR157a	Ca-miR156_1
Mt-miR156_1	Sl-miR156_12
Cc-miR156_3	Mt-miR156_5
Cs-miR156_27	Pm-miR156_1
ath-MIR157b	Pm-miR156_5
Br-miR156_11	Cs-miR156_20
Sl-miR156_10	Va-miR156_6
ath-MIR157a	Cs-miR156_21
Cs-miR156_11	Md-miR156_10
Pp-miR156_2	Pv-miR156_5
Md-miR156_6	Pv-miR156_2
Br-miR156_12	Pm-miR156_2
ath-MIR156b	Pv-miR156_3
ath-MIR156b	Md-miR156_10
Pp-miR156_4	Sl-miR156_3
Md-miR156_9	Pm-miR156_7
Br-miR156_10	Pv-miR156_1
Pm-miR156_1	Pv-miR156_1
Cc-miR156_2	Mt-miR156_6
Br-miR156_7	Mt-miR156_3
ath-MIR156d	Mt-miR156_3
ath-MIR157b	Cs-miR156_21
Md-miR156_10	Va-miR156_5
Md-miR156_7	Pp-miR156_2
Md-miR156_9	Va-miR156_2
Md-miR156_6	Pp-miR156_1
Cs-miR156_16	Pm-miR156_6
Br-miR156_9	Cs-miR156_8
Pp-miR156_9	Va-miR156_2
Cs-miR156_11	Md-miR156_1
Br-miR156_6	Pp-miR156_2
Sl-miR156_9	Va-miR156_6
Br-miR156_15	Cs-miR156_9
Md-miR156_3	Pv-miR156_4
Md-miR156_1	Sl-miR156_4
Cs-miR156_17	Sl-miR156_10
Cs-miR156_12	Pm-miR156_1
Cs-miR156_10	Pv-miR156_2
ath-MIR156g	Cs-miR156_27
Cc-miR156_5	Va-miR156_5
ath-MIR156a	Cs-miR156_9
Cs-miR156_17	Sl-miR156_9
Cc-miR156_3	Pm-miR156_3
Br-miR156_7	Pp-miR156_1
Cs-miR156_13	Md-miR156_1
Pm-miR156_1	Sl-miR156_12
Cs-miR156_9	Pv-miR156_2
Cs-miR156_19	Sl-miR156_5
ath-MIR157a	Pp-miR156_3
ath-MIR156h	Cs-miR156_2
Cs-miR156_19	Pp-miR156_6
Cs-miR156_15	Va-miR156_2
Pv-miR156_3	Sl-miR156_4
Mt-miR156_4	Pv-miR156_3
Cs-miR156_21	Md-miR156_5
ath-MIR157b	Pm-miR156_3
Pm-miR156_1	Pv-miR156_5
ath-MIR156e	Pp-miR156_2
Cs-miR156_27	Md-miR156_7
Br-miR156_1	Cs-miR156_22
Cc-miR156_2	Pm-miR156_2
Cs-miR156_7	Va-miR156_3
Sl-miR156_14	Va-miR156_6
Pp-miR156_2	Sl-miR156_11
Cs-miR156_17	Va-miR156_6
Cs-miR156_4	Pv-miR156_3
Cs-miR156_22	Va-miR156_5
ath-MIR157a	Pp-miR156_6
Md-miR156_7	Sl-miR156_7
Cs-miR156_23	Md-miR156_3
Md-miR156_5	Pm-miR156_3
Ca-miR156_1	Md-miR156_3
Cs-miR156_10	Md-miR156_1
ath-MIR156c	Cs-miR156_12
ath-MIR156f	Cs-miR156_28
Br-miR156_13	Pv-miR156_5
Pm-miR156_7	Va-miR156_1
Cs-miR156_9	Md-miR156_4
Cc-miR156_2	Cs-miR156_4
Pv-miR156_1	Sl-miR156_14
Cs-miR156_17	Mt-miR156_1
ath-MIR157b	Va-miR156_5
ath-MIR157b	Ca-miR156_3
ath-MIR157a	Pm-miR156_6
Md-miR156_4	Pv-miR156_5
Cc-miR156_5	Cs-miR156_20
Ca-miR156_4	Pv-miR156_3
Cs-miR156_8	Sl-miR156_7
Br-miR156_9	Pv-miR156_1
Pv-miR156_1	Sl-miR156_11
Br-miR156_13	Md-miR156_1
ath-MIR157c	Cs-miR156_3
Cs-miR156_7	Pm-miR156_1
ath-MIR156g	Cs-miR156_20
Cs-miR156_3	Sl-miR156_5
ath-MIR157b	Cs-miR156_5
Cs-miR156_4	Pm-miR156_3
Cs-miR156_10	Mt-miR156_3
ath-MIR156e	Sl-miR156_11
Cc-miR156_3	Pm-miR156_4
Pp-miR156_2	Sl-miR156_7
Sl-miR156_11	Va-miR156_3
Mt-miR156_1	Sl-miR156_14
Mt-miR156_1	Sl-miR156_7
ath-MIR156f	Pp-miR156_2
Br-miR156_10	Va-miR156_3
Pm-miR156_7	Pv-miR156_5
Br-miR156_7	Cs-miR156_10
ath-MIR156e	Sl-miR156_12
Md-miR156_8	Va-miR156_6
Cs-miR156_27	Md-miR156_8
Cs-miR156_12	Md-miR156_4
ath-MIR156b	Cs-miR156_16
Cc-miR156_2	Pm-miR156_3
Md-miR156_4	Pm-miR156_7
ath-MIR156c	Va-miR156_5
Mt-miR156_7	Pp-miR156_6
Br-miR156_3	Cs-miR156_17
Br-miR156_13	Cs-miR156_12
Md-miR156_7	Sl-miR156_11
Md-miR156_1	Mt-miR156_3
Md-miR156_5	Sl-miR156_2
ath-MIR156a	Pv-miR156_5
Br-miR156_6	Va-miR156_3
ath-MIR156e	Cs-miR156_7
Cs-miR156_16	Va-miR156_1
Md-miR156_7	Sl-miR156_13
Br-miR156_9	Cs-miR156_18
ath-MIR156h	Pp-miR156_7
Br-miR156_3	Cs-miR156_7
Md-miR156_4	Pv-miR156_2
Cs-miR156_9	Pp-miR156_1
Br-miR156_10	Pp-miR156_2
Pv-miR156_2	Va-miR156_1
ath-MIR156a	Cs-miR156_6
Cs-miR156_7	Mt-miR156_1
Pm-miR156_1	Sl-miR156_6
Br-miR156_14	Cs-miR156_16
Cc-miR156_2	Pp-miR156_4
Pp-miR156_2	Va-miR156_6
ath-MIR156e	Pm-miR156_1
ath-MIR156a	Md-miR156_4
Pv-miR156_2	Va-miR156_5
Cs-miR156_21	Pm-miR156_2
Pv-miR156_3	Va-miR156_2
Pm-miR156_5	Sl-miR156_3
Mt-miR156_4	Pm-miR156_6
Pp-miR156_8	Sl-miR156_14
Br-miR156_6	Md-miR156_7
ath-MIR156e	Sl-miR156_13
Cs-miR156_21	Pp-miR156_6
Br-miR156_13	Pp-miR156_1
Cs-miR156_5	Va-miR156_6
ath-MIR156f	Br-miR156_9
Md-miR156_5	Sl-miR156_3
Br-miR156_10	Pm-miR156_1
Cs-miR156_8	Sl-miR156_13
Br-miR156_7	Cs-miR156_15
Pm-miR156_6	Sl-miR156_4
ath-MIR157b	Pm-miR156_4
Cs-miR156_11	Pv-miR156_2
Br-miR156_5	Md-miR156_5
Cs-miR156_5	Pv-miR156_4
ath-MIR156f	Br-miR156_7
Cs-miR156_27	Mt-miR156_1
Sl-miR156_6	Va-miR156_6
Mt-miR156_7	Pv-miR156_4
ath-MIR157a	Va-miR156_6
Cs-miR156_13	Md-miR156_9
Br-miR156_15	Cs-miR156_12
Br-miR156_15	Cs-miR156_6
Cs-miR156_8	Sl-miR156_14
Br-miR156_5	Ca-miR156_1
ath-MIR156a	Br-miR156_1
Pp-miR156_3	Sl-miR156_3
Pp-miR156_7	Pv-miR156_3
Mt-miR156_1	Sl-miR156_8
Cs-miR156_10	Pv-miR156_5
Cc-miR156_2	Pm-miR156_4
Pv-miR156_5	Va-miR156_2
Sl-miR156_6	Va-miR156_4
ath-MIR156g	Md-miR156_8
Pm-miR156_6	Pv-miR156_3
Cc-miR156_5	Pv-miR156_2
Cs-miR156_18	Pp-miR156_2
Md-miR156_7	Sl-miR156_14
Br-miR156_9	Cc-miR156_5
ath-MIR156h	Cs-miR156_24
Cc-miR156_3	Pm-miR156_5
Cs-miR156_4	Pm-miR156_4
Md-miR156_8	Pp-miR156_8
Cc-miR156_3	Mt-miR156_7
Md-miR156_7	Sl-miR156_12
Pp-miR156_1	Sl-miR156_4
Md-miR156_3	Pp-miR156_6
Cc-miR156_5	Pm-miR156_1
Cs-miR156_4	Pp-miR156_3
Ca-miR156_3	Md-miR156_1
Br-miR156_7	Pv-miR156_2
Br-miR156_6	Cs-miR156_17
Ca-miR156_1	Cs-miR156_5
ath-MIR156e	Sl-miR156_14
Pm-miR156_7	Sl-miR156_4
Cs-miR156_6	Md-miR156_4
Mt-miR156_2	Pm-miR156_1
Md-miR156_8	Mt-miR156_1
Br-miR156_3	Pm-miR156_1
ath-MIR156c	Cs-miR156_9
Cs-miR156_6	Va-miR156_2
Mt-miR156_4	Va-miR156_1
Cs-miR156_7	Sl-miR156_11
ath-MIR156e	Pp-miR156_8
Br-miR156_14	Sl-miR156_4
Br-miR156_12	Cc-miR156_2
Cs-miR156_5	Pp-miR156_6
Br-miR156_8	Cs-miR156_22
Sl-miR156_13	Va-miR156_6
ath-MIR156f	Br-miR156_10
ath-MIR156c	Md-miR156_4
Cs-miR156_5	Pm-miR156_5
Pm-miR156_5	Pv-miR156_4
ath-MIR157a	Pm-miR156_7
Mt-miR156_4	Sl-miR156_4
Ca-miR156_1	Pm-miR156_3
ath-MIR156a	Cs-miR156_22
Cs-miR156_21	Pp-miR156_3
Md-miR156_1	Va-miR156_1
Cs-miR156_21	Pm-miR156_4
Pv-miR156_5	Sl-miR156_4
Cc-miR156_4	Md-miR156_7
Pm-miR156_2	Pp-miR156_3
Pp-miR156_2	Sl-miR156_9
Md-miR156_6	Va-miR156_2
ath-MIR156b	Ca-miR156_3
ath-MIR156b	Sl-miR156_4
Md-miR156_4	Mt-miR156_3
Mt-miR156_6	Pp-miR156_4
Sl-miR156_4	Va-miR156_2
Pm-miR156_7	Pp-miR156_9
ath-MIR156h	Br-miR156_4
Pp-miR156_1	Va-miR156_1
ath-MIR157a	Pm-miR156_2
ath-MIR156e	Va-miR156_6
Mt-miR156_5	Pp-miR156_6
Cs-miR156_23	Pv-miR156_4
Pp-miR156_8	Sl-miR156_7
ath-MIR156b	Va-miR156_5
Pm-miR156_1	Sl-miR156_14
ath-MIR156d	Pv-miR156_5
Ca-miR156_2	Pp-miR156_6
ath-MIR157c	Pm-miR156_5
Md-miR156_7	Mt-miR156_1
Cs-miR156_22	Pv-miR156_5
Md-miR156_8	Sl-miR156_7
Pp-miR156_8	Sl-miR156_11
Cs-miR156_5	Sl-miR156_3
Cs-miR156_7	Sl-miR156_8
ath-MIR157b	Cc-miR156_2
ath-MIR156a	Va-miR156_5
Cs-miR156_13	Sl-miR156_4
Cc-miR156_5	Pv-miR156_1
Pm-miR156_1	Pp-miR156_8
ath-MIR157b	Pv-miR156_5
Pm-miR156_1	Sl-miR156_11
Md-miR156_8	Va-miR156_3
ath-MIR157b	Pp-miR156_4
Br-miR156_14	Pm-miR156_7
ath-MIR157b	Md-miR156_5
Pp-miR156_9	Va-miR156_1
Mt-miR156_6	Pm-miR156_4
ath-MIR156b	Md-miR156_9
Cs-miR156_17	Pm-miR156_1
Cs-miR156_13	Va-miR156_1
Cs-miR156_7	Sl-miR156_10
ath-MIR156c	Cs-miR156_22
Cs-miR156_21	Pm-miR156_5
Br-miR156_3	Cs-miR156_27
ath-MIR156c	Br-miR156_13
Mt-miR156_1	Sl-miR156_11
ath-MIR156d	Va-miR156_5
Pm-miR156_1	Sl-miR156_8
Ca-miR156_3	Pp-miR156_9
Pv-miR156_5	Va-miR156_5
Cc-miR156_5	Md-miR156_7
Ca-miR156_3	Md-miR156_10
Md-miR156_7	Sl-miR156_6
Pp-miR156_6	Pv-miR156_4
Br-miR156_14	Cs-miR156_11
ath-MIR156e	Br-miR156_6
Br-miR156_15	Md-miR156_1
Md-miR156_10	Pp-miR156_1
ath-MIR156c	Br-miR156_15
Cs-miR156_5	Pm-miR156_3
ath-MIR157a	Mt-miR156_6
Cs-miR156_9	Mt-miR156_3
Cs-miR156_3	Pm-miR156_5
Ca-miR156_1	Cs-miR156_21
Ca-miR156_1	Mt-miR156_6
Cs-miR156_24	Pp-miR156_7
Cc-miR156_2	Cs-miR156_21
Ma-miR156_8	ath-MIR156c
Eg-miR156_3	Cc-miR156_5
Si-miR156_6	Va-miR156_5
Ac-miR156_1	Cs-miR156_11
Si-miR156_9	Pv-miR156_5
Ac-miR156_1	Br-miR156_7
Bd-miR156_7	Md-miR156_4
Sb-miR156_9	Pm-miR156_7
Si-miR156_3	Pv-miR156_3
Ac-miR156_1	Mt-miR156_3
Ma-miR156_8	Cs-miR156_10
Ac-miR156_5	Sl-miR156_14
Ph-miR156_1	Cs-miR156_12
Bd-miR156_4	Cs-miR156_6
Bd-miR156_8	Cs-miR156_2
Sb-miR156_9	Md-miR156_1
Eg-miR156_3	ath-MIR156e
Ac-miR156_4	Pv-miR156_1
Si-miR156_7	Pp-miR156_1
Zm-miR156_11	Cs-miR156_14
Sb-miR156_5	Cs-miR156_10
Si-miR156_9	Ca-miR156_4
Ma-miR156_9	Cs-miR156_11
Ac-miR156_7	Mt-miR156_1
Ma-miR156_9	Pm-miR156_1
Ac-miR156_8	Pm-miR156_7
Ma-miR156_3	Pv-miR156_2
Si-miR156_1	ath-MIR156b
Eg-miR156_5	Md-miR156_9
Ma-miR156_4	Md-miR156_8
Si-miR156_4	Pp-miR156_1
Ac-miR156_7	Va-miR156_5
Ac-miR156_4	Md-miR156_1
Ma-miR156_17	Va-miR156_2
Si-miR156_7	Pm-miR156_7
Sb-miR156_5	Br-miR156_7
Eg-miR156_5	Va-miR156_1
Si-miR156_3	Pp-miR156_7
Si-miR156_7	Pm-miR156_6
Sb-miR156_1	Pv-miR156_2
Ac-miR156_3	Sl-miR156_10
Ac-miR156_4	Pv-miR156_5
Si-miR156_5	Md-miR156_7
Si-miR156_3	ath-MIR156h
Ac-miR156_8	Md-miR156_4
Ma-miR156_11	Sl-miR156_4
Ma-miR156_15	ath-MIR156d
Eg-miR156_2	Pv-miR156_5
Ma-miR156_10	Pp-miR156_1
Si-miR156_5	Pm-miR156_1
Si-miR156_7	Md-miR156_4
Eg-miR156_3	Br-miR156_9
Eg-miR156_2	Va-miR156_2
Eg-miR156_3	Sl-miR156_10
Bd-miR156_5	Pv-miR156_3
Bd-miR156_9	Cs-miR156_10
Ph-miR156_3	Md-miR156_10
Ph-miR156_5	Sl-miR156_6
Ph-miR156_2	Va-miR156_5
Sb-miR156_1	Pv-miR156_3
Ma-miR156_4	Pv-miR156_1
Sb-miR156_6	ath-MIR156b
Bd-miR156_4	Pp-miR156_1
Si-miR156_9	Cs-miR156_21
Ph-miR156_8	Ca-miR156_4
Si-miR156_8	Va-miR156_2
Ph-miR156_3	Va-miR156_2
Si-miR156_2	Va-miR156_1
osa-mir156b	Pp-miR156_2
Ph-miR156_3	Pv-miR156_3
Ph-miR156_4	Md-miR156_1
Bd-miR156_4	ath-MIR156c
Ac-miR156_5	Sl-miR156_7
Ac-miR156_4	Md-miR156_4
Ma-miR156_10	Cc-miR156_2
Bd-miR156_6	Sl-miR156_4
Ma-miR156_9	Va-miR156_2
Ma-miR156_11	Pv-miR156_3
osa-mir156b	Va-miR156_3
Ma-miR156_14	Pv-miR156_2
Ph-miR156_4	Pp-miR156_1
Sb-miR156_9	Va-miR156_1
Bd-miR156_3	Pp-miR156_2
Eg-miR156_3	Pv-miR156_5
Ac-miR156_1	Pp-miR156_9
Ma-miR156_3	Pp-miR156_1
Ac-miR156_7	Md-miR156_7
Ac-miR156_8	Pv-miR156_5
Ac-miR156_1	Cs-miR156_10
Ac-miR156_4	Pv-miR156_2
Ph-miR156_5	Sl-miR156_10
Ma-miR156_13	Pv-miR156_5
Eg-miR156_2	Pp-miR156_9
Ma-miR156_6	Ca-miR156_3
Ac-miR156_5	Sl-miR156_8
Eg-miR156_6	Br-miR156_5
Ma-miR156_18	Pm-miR156_6
Ma-miR156_9	Pp-miR156_8
Sb-miR156_1	Md-miR156_10
Si-miR156_6	Va-miR156_6
Ac-miR156_4	Cc-miR156_5
Ac-miR156_3	Sl-miR156_13
Ma-miR156_14	Md-miR156_1
Ac-miR156_6	Va-miR156_2
Eg-miR156_3	Pv-miR156_4
Ma-miR156_3	Md-miR156_4
Eg-miR156_3	Pm-miR156_1
Ac-miR156_1	Pm-miR156_6
Si-miR156_4	Pv-miR156_2
Eg-miR156_2	Pm-miR156_7
Eg-miR156_5	Cs-miR156_12
Ac-miR156_5	Sl-miR156_9
Ac-miR156_3	Sl-miR156_7
Bd-miR156_4	Cs-miR156_10
Ma-miR156_15	Md-miR156_1
Bd-miR156_8	Cs-miR156_25
Ph-miR156_1	Br-miR156_14
Si-miR156_3	Cs-miR156_14
Ma-miR156_6	ath-MIR156c
osa-mir156d	Va-miR156_2
Ph-miR156_7	ath-MIR156c
Ac-miR156_7	Sl-miR156_10
Ac-miR156_7	Va-miR156_6
Ma-miR156_11	Pm-miR156_6
Eg-miR156_1	Cc-miR156_5
Bd-miR156_9	Md-miR156_4
Zm-miR156_11	Cs-miR156_25
Ma-miR156_4	ath-MIR156g
Ma-miR156_6	Md-miR156_4
Bd-miR156_3	Pv-miR156_1
Si-miR156_1	Sl-miR156_4
Eg-miR156_2	ath-MIR156c
Ph-miR156_7	Va-miR156_6
Sb-miR156_4	Br-miR156_3
Zm-miR156_11	Sl-miR156_5
Ac-miR156_6	Md-miR156_1
Ph-miR156_7	Md-miR156_1
Ma-miR156_8	Pp-miR156_1
Zm-miR156_4	Cs-miR156_4
Ac-miR156_1	Ca-miR156_3
Ma-miR156_4	Pv-miR156_5
Eg-miR156_3	Pp-miR156_8
Ma-miR156_14	Va-miR156_1
Ac-miR156_3	Md-miR156_1
Si-miR156_7	Cs-miR156_13
Ma-miR156_3	Md-miR156_5
Si-miR156_7	Va-miR156_1
Eg-miR156_1	Pv-miR156_1
Eg-miR156_3	ath-MIR156g
Ac-miR156_3	Sl-miR156_14
Si-miR156_4	Md-miR156_4
Bd-miR156_2	Br-miR156_9
Ac-miR156_1	Pm-miR156_7
Ma-miR156_11	Pm-miR156_7
Ac-miR156_6	Cs-miR156_16
Bd-miR156_1	Pm-miR156_1
Sb-miR156_3	Pv-miR156_1
osa-mir156c	Va-miR156_3
Ph-miR156_5	Sl-miR156_12
Ma-miR156_12	Pp-miR156_6
Eg-miR156_2	Va-miR156_1
Si-miR156_3	Md-miR156_10
Ma-miR156_9	Cs-miR156_16
Bd-miR156_4	ath-MIR156a
Eg-miR156_5	Cs-miR156_6
Eg-miR156_5	Mt-miR156_4
Ma-miR156_11	Cs-miR156_13
Si-miR156_3	Sl-miR156_4
Bd-miR156_7	Sl-miR156_4
Ac-miR156_6	Va-miR156_1
Si-miR156_9	Va-miR156_6
Ac-miR156_7	Sl-miR156_6
Ma-miR156_6	Cs-miR156_6
Ac-miR156_3	Sl-miR156_8
Ph-miR156_3	Md-miR156_4
Ac-miR156_7	ath-MIR156g
Ph-miR156_5	Sl-miR156_9
Eg-miR156_2	Sl-miR156_4
Ac-miR156_7	Pp-miR156_8
Ac-miR156_3	Cc-miR156_5
Ac-miR156_7	Pv-miR156_1
Ac-miR156_8	Br-miR156_14
Ma-miR156_9	Pv-miR156_1
Sb-miR156_8	Va-miR156_1
Eg-miR156_5	Pp-miR156_9
Ac-miR156_1	Md-miR156_1
Ma-miR156_13	Pm-miR156_6
Sb-miR156_4	Br-miR156_11
Sb-miR156_5	ath-MIR156a
Eg-miR156_3	Md-miR156_8
Sb-miR156_2	ath-MIR156h
Ma-miR156_10	Sl-miR156_3
Bd-miR156_5	Pm-miR156_6
Eg-miR156_3	Md-miR156_1
Ac-miR156_4	Mt-miR156_1
Sb-miR156_6	Md-miR156_4
Bd-miR156_7	Cs-miR156_11
Bd-miR156_7	Va-miR156_2
Eg-miR156_5	Va-miR156_2
Ma-miR156_6	Md-miR156_1
Ma-miR156_6	Sl-miR156_4
Ma-miR156_15	Pp-miR156_9
Ac-miR156_4	Sl-miR156_13
Bd-miR156_7	Md-miR156_10
Ac-miR156_8	Pp-miR156_1
Bd-miR156_5	Pm-miR156_7
Ac-miR156_5	Sl-miR156_11
Sb-miR156_9	Pv-miR156_3
Ac-miR156_7	Sl-miR156_8
Ac-miR156_3	Pv-miR156_1
Bd-miR156_1	Va-miR156_3
Sb-miR156_1	Sl-miR156_4
Ma-miR156_16	Pv-miR156_2
Zm-miR156_11	Cs-miR156_2
Ac-miR156_8	Va-miR156_1
Bd-miR156_7	Va-miR156_1
Ma-miR156_11	Cs-miR156_16
Bd-miR156_7	Cs-miR156_13
Bd-miR156_3	Pm-miR156_1
Eg-miR156_5	Sl-miR156_4
Sb-miR156_3	Pp-miR156_2
Bd-miR156_3	Br-miR156_9
Ma-miR156_14	Br-miR156_7
Si-miR156_5	Br-miR156_11
Ph-miR156_8	Br-miR156_5
Ac-miR156_6	Pv-miR156_3
Eg-miR156_3	Pv-miR156_2
Zm-miR156_4	Va-miR156_2
Si-miR156_2	Md-miR156_9
Ma-miR156_14	Cs-miR156_11
Si-miR156_9	Va-miR156_2
Eg-miR156_1	Sl-miR156_9
Ph-miR156_5	Sl-miR156_13
Ph-miR156_8	Md-miR156_1
Sb-miR156_4	Pv-miR156_1
Eg-miR156_5	Pv-miR156_3
Eg-miR156_1	Pp-miR156_2
Ma-miR156_6	Pp-miR156_9
Eg-miR156_4	Ca-miR156_1
Sb-miR156_8	Sl-miR156_4
Eg-miR156_3	Va-miR156_3
Ma-miR156_13	Pv-miR156_2
Ac-miR156_1	Cs-miR156_12
Ac-miR156_3	Md-miR156_7
Si-miR156_8	Cs-miR156_12
Bd-miR156_4	Br-miR156_14
Ac-miR156_1	Pv-miR156_2
Ac-miR156_7	Cs-miR156_20
Ph-miR156_1	Pp-miR156_1
Ma-miR156_6	Cs-miR156_11
Bd-miR156_5	Pp-miR156_9
Ma-miR156_13	Va-miR156_2
osa-mir156c	Pm-miR156_1
Sb-miR156_1	Va-miR156_1
Ac-miR156_8	Va-miR156_2
Ac-miR156_6	ath-MIR156d
Bd-miR156_3	Br-miR156_10
Ac-miR156_5	Md-miR156_7
Ac-miR156_5	Va-miR156_2
Ac-miR156_2	Cc-miR156_2
Ac-miR156_3	Md-miR156_4
Eg-miR156_1	Sl-miR156_14
Si-miR156_1	Cs-miR156_16
Sb-miR156_3	Va-miR156_3
Ac-miR156_7	Sl-miR156_11
Ma-miR156_10	Pm-miR156_2
Ac-miR156_4	Cs-miR156_17
Ph-miR156_3	Pp-miR156_1
Ma-miR156_6	Pv-miR156_5
Zm-miR156_7	ath-MIR156a
Bd-miR156_7	Sl-miR156_5
Eg-miR156_2	Md-miR156_10
Eg-miR156_1	Mt-miR156_1
Si-miR156_7	Cs-miR156_16
Eg-miR156_1	Sl-miR156_6
Ac-miR156_4	Va-miR156_3
Si-miR156_8	Va-miR156_6
Bd-miR156_4	Pv-miR156_2
Eg-miR156_5	Md-miR156_1
Eg-miR156_5	Pm-miR156_6
Bd-miR156_8	Br-miR156_16
Ma-miR156_4	Br-miR156_8
Ma-miR156_18	Va-miR156_6
Ma-miR156_10	Pm-miR156_4
Zm-miR156_10	Pp-miR156_1
Eg-miR156_3	Sl-miR156_11
Ma-miR156_18	Pv-miR156_5
osa-mir156j	Cs-miR156_21
Si-miR156_6	Cc-miR156_5
Sb-miR156_3	Pm-miR156_1
Ph-miR156_1	Md-miR156_1
Bd-miR156_4	Br-miR156_13
Ac-miR156_6	Cs-miR156_9
Ma-miR156_13	Md-miR156_10
Sb-miR156_9	Pp-miR156_9
Sb-miR156_1	Va-miR156_2
Eg-miR156_5	Md-miR156_10
Ac-miR156_1	ath-MIR156b
Ma-miR156_18	Pv-miR156_3
Bd-miR156_7	Md-miR156_1
Sb-miR156_2	Pv-miR156_3
Sb-miR156_9	Md-miR156_10
Ma-miR156_15	Va-miR156_2
Eg-miR156_1	Sl-miR156_13
Ac-miR156_1	Ca-miR156_4
Ac-miR156_7	Sl-miR156_12
Si-miR156_9	Ca-miR156_3
Zm-miR156_10	Md-miR156_10
Ph-miR156_2	Md-miR156_4
Ac-miR156_5	Va-miR156_3
Ac-miR156_4	Va-miR156_6
Bd-miR156_4	Cs-miR156_9
Eg-miR156_3	Md-miR156_7
Ac-miR156_7	Va-miR156_4
Eg-miR156_3	Sl-miR156_7
Ac-miR156_7	Sl-miR156_7
Ac-miR156_1	Md-miR156_4
Eg-miR156_5	Br-miR156_7
Bd-miR156_4	Cs-miR156_12
Sb-miR156_2	Cs-miR156_2
Bd-miR156_7	Pp-miR156_1
Sb-miR156_5	Md-miR156_1
Si-miR156_8	Cs-miR156_10
Ac-miR156_5	Cc-miR156_5
Ph-miR156_5	Sl-miR156_14
Ph-miR156_5	Va-miR156_3
Ph-miR156_1	Br-miR156_7
Sb-miR156_8	Pv-miR156_3
Ma-miR156_6	Pm-miR156_7
Zm-miR156_3	Pp-miR156_1
Sb-miR156_8	Pm-miR156_7
Si-miR156_1	Cs-miR156_13
Ma-miR156_10	Va-miR156_2
Bd-miR156_2	Pv-miR156_1
Eg-miR156_5	ath-MIR156c
Ac-miR156_4	Va-miR156_2
Eg-miR156_2	Pm-miR156_6
Ma-miR156_16	Pp-miR156_1
Sb-miR156_4	Pm-miR156_1
Eg-miR156_1	Va-miR156_5
Eg-miR156_5	ath-MIR156d
Eg-miR156_1	Pp-miR156_8
Bd-miR156_9	Br-miR156_8
Si-miR156_7	Pp-miR156_9
Eg-miR156_5	Cs-miR156_10
Ma-miR156_18	Va-miR156_5
Ph-miR156_5	Md-miR156_7
Ac-miR156_1	Md-miR156_10
Ph-miR156_1	Cs-miR156_6
Ac-miR156_8	Pp-miR156_9
Ma-miR156_14	Br-miR156_14
Zm-miR156_7	Va-miR156_2
Ac-miR156_6	Cs-miR156_11
Eg-miR156_5	Cs-miR156_22
Eg-miR156_5	Cs-miR156_13
Eg-miR156_3	Sl-miR156_9
Ma-miR156_10	Pp-miR156_3
Ma-miR156_15	Pm-miR156_6
Bd-miR156_2	Br-miR156_10
Si-miR156_7	Va-miR156_2
Ma-miR156_14	ath-MIR156a
Bd-miR156_5	Md-miR156_1
Ma-miR156_9	Cs-miR156_13
Sb-miR156_1	Pp-miR156_1
Ph-miR156_6	Va-miR156_3
Eg-miR156_2	Md-miR156_1
Ac-miR156_3	Pm-miR156_1
Ph-miR156_3	Sl-miR156_4
Ac-miR156_5	Md-miR156_1
Si-miR156_6	ath-MIR156g
Ph-miR156_2	Pp-miR156_7
Ma-miR156_12	Md-miR156_3
Ph-miR156_4	Pv-miR156_2
Ma-miR156_15	Pm-miR156_7
Zm-miR156_3	Va-miR156_2
Ac-miR156_7	Cc-miR156_5
Si-miR156_7	Pv-miR156_2
Ma-miR156_11	Pp-miR156_9
Eg-miR156_5	Md-miR156_4
Ac-miR156_1	Pv-miR156_3
Ac-miR156_3	Va-miR156_3
Ph-miR156_1	Cs-miR156_10
Eg-miR156_3	Sl-miR156_13
Eg-miR156_3	Cs-miR156_18
Ph-miR156_3	Pv-miR156_2
Ac-miR156_5	Mt-miR156_1
Ph-miR156_1	Cs-miR156_22
Si-miR156_8	Cs-miR156_15
Sb-miR156_5	Pp-miR156_1
Ac-miR156_6	Pp-miR156_9
Zm-miR156_7	Pv-miR156_2
Si-miR156_2	Md-miR156_4
Si-miR156_7	Va-miR156_5
Ma-miR156_6	Pp-miR156_1
Ma-miR156_18	Ca-miR156_3
Bd-miR156_3	Va-miR156_3
Ac-miR156_5	Va-miR156_5
Ph-miR156_2	Br-miR156_8
Bd-miR156_8	ath-MIR156h
Eg-miR156_5	Pp-miR156_1
Ac-miR156_6	Cs-miR156_13
Ac-miR156_4	Pp-miR156_8
Ac-miR156_8	Va-miR156_5
Sb-miR156_2	Cs-miR156_24
Eg-miR156_5	Mt-miR156_3
Si-miR156_3	Cs-miR156_25
Ac-miR156_6	Sl-miR156_4
Ma-miR156_9	ath-MIR156b
Sb-miR156_4	Va-miR156_3
Si-miR156_2	Sl-miR156_4
Bd-miR156_7	Pv-miR156_3
Sb-miR156_5	Cs-miR156_12
Zm-miR156_10	Sl-miR156_4
Ma-miR156_6	Va-miR156_2
Sb-miR156_9	Va-miR156_2
Ma-miR156_6	ath-MIR156a
Ma-miR156_4	Va-miR156_5
Bd-miR156_7	Pv-miR156_2
Ma-miR156_12	Pm-miR156_5
Ma-miR156_6	Md-miR156_9
Ph-miR156_5	Md-miR156_8
Ph-miR156_2	Va-miR156_6
Bd-miR156_1	Br-miR156_10
Eg-miR156_3	Sl-miR156_8
Eg-miR156_4	Sl-miR156_3
Ph-miR156_3	Md-miR156_1
Ma-miR156_6	Va-miR156_1
Ma-miR156_6	Md-miR156_10
Ac-miR156_8	Ca-miR156_3
Bd-miR156_5	Pv-miR156_2
Ma-miR156_6	Cs-miR156_13
Eg-miR156_3	Va-miR156_2
Bd-miR156_1	Br-miR156_9
Si-miR156_9	Va-miR156_5
Eg-miR156_3	ath-MIR156c
Si-miR156_7	Md-miR156_9
Ma-miR156_11	Cs-miR156_11
Ac-miR156_5	Cs-miR156_17
Ac-miR156_7	Pm-miR156_1
Bd-miR156_5	Va-miR156_2
Eg-miR156_2	Pp-miR156_1
Eg-miR156_3	Md-miR156_4
Zm-miR156_11	ath-MIR156h
Ma-miR156_16	Md-miR156_1
Ac-miR156_5	Sl-miR156_13
Eg-miR156_5	Cs-miR156_16
Si-miR156_3	Sl-miR156_5
Ma-miR156_6	Br-miR156_1
Ac-miR156_4	Sl-miR156_9
Eg-miR156_5	Cs-miR156_11
Ph-miR156_1	Va-miR156_2
Ac-miR156_2	Pv-miR156_5
Ph-miR156_1	ath-MIR156d
Ac-miR156_3	Sl-miR156_12
Ma-miR156_6	Br-miR156_8
Eg-miR156_5	Cs-miR156_9
Zm-miR156_10	Md-miR156_1
Eg-miR156_3	Cs-miR156_21
Zm-miR156_10	Md-miR156_4
Ma-miR156_13	Md-miR156_1
Eg-miR156_1	Pm-miR156_1
Sb-miR156_8	Md-miR156_10
Sb-miR156_3	Br-miR156_3
Ma-miR156_14	Va-miR156_2
Zm-miR156_3	Cs-miR156_4
Ac-miR156_7	Cs-miR156_17
Si-miR156_5	Pp-miR156_2
Si-miR156_5	Va-miR156_6
Ac-miR156_5	Md-miR156_4
Eg-miR156_1	Sl-miR156_8
Ac-miR156_5	Pv-miR156_1
Zm-miR156_4	Pp-miR156_1
Ac-miR156_1	Va-miR156_1
Ac-miR156_3	Cs-miR156_17
Eg-miR156_5	Pv-miR156_5
Ma-miR156_11	Br-miR156_14
Eg-miR156_2	Va-miR156_5
Eg-miR156_2	Cs-miR156_10
Ac-miR156_5	Sl-miR156_10
Ac-miR156_3	Pv-miR156_2
Ma-miR156_6	Cs-miR156_22
Ac-miR156_6	Pp-miR156_1
Si-miR156_9	Md-miR156_1
Ma-miR156_13	Va-miR156_5
Si-miR156_7	Md-miR156_10
Zm-miR156_10	Md-miR156_9
Ph-miR156_1	Pv-miR156_2
Ac-miR156_3	Mt-miR156_1
Si-miR156_7	Cs-miR156_11
Ac-miR156_4	Sl-miR156_14
Ph-miR156_5	Va-miR156_4
Zm-miR156_9	Va-miR156_2
Ac-miR156_1	Sl-miR156_4
Ma-miR156_11	Va-miR156_1
Ma-miR156_15	Md-miR156_10
Zm-miR156_7	Pp-miR156_1
Si-miR156_7	Pv-miR156_5
Zm-miR156_9	Md-miR156_1
Sb-miR156_9	Pv-miR156_5
Ac-miR156_3	Pv-miR156_5
Ma-miR156_8	Pv-miR156_2
Ma-miR156_13	Pp-miR156_9
Bd-miR156_6	Pp-miR156_7
Ac-miR156_5	Pp-miR156_8
Ma-miR156_6	ath-MIR156d
Ac-miR156_8	Pv-miR156_3
Si-miR156_7	ath-MIR156b
Eg-miR156_4	Br-miR156_12
Eg-miR156_5	ath-MIR156b
Eg-miR156_3	Va-miR156_5
Eg-miR156_5	Br-miR156_1
Bd-miR156_4	Mt-miR156_3
Ac-miR156_5	Pp-miR156_2
osa-mir156c	Pp-miR156_2
Ac-miR156_5	Pv-miR156_2
Ac-miR156_1	Md-miR156_9
Si-miR156_4	Pv-miR156_3
Eg-miR156_2	Pv-miR156_3
Ph-miR156_5	Sl-miR156_11
Eg-miR156_5	ath-MIR156a
Eg-miR156_3	Pp-miR156_1
Bd-miR156_2	Va-miR156_3
Ph-miR156_6	Pm-miR156_1
Sb-miR156_3	Br-miR156_11
Sb-miR156_8	Cs-miR156_13
Sb-miR156_2	Br-miR156_16
Ac-miR156_4	ath-MIR156e
Ac-miR156_8	Pm-miR156_6
Sb-miR156_5	Pv-miR156_2
Eg-miR156_2	Md-miR156_9
Ph-miR156_2	Cs-miR156_13
Ac-miR156_4	Sl-miR156_7
Si-miR156_1	Ca-miR156_3
Eg-miR156_1	Va-miR156_3
Ma-miR156_10	Ca-miR156_1
Ac-miR156_8	Md-miR156_1
Ma-miR156_4	Md-miR156_7
Ma-miR156_6	Va-miR156_5
Ma-miR156_14	Sl-miR156_4
Ph-miR156_1	Pp-miR156_2
Ac-miR156_4	Sl-miR156_8
Ac-miR156_5	Sl-miR156_12
Ac-miR156_1	ath-MIR156a
Sb-miR156_1	Md-miR156_1
Si-miR156_1	Br-miR156_8
Ma-miR156_6	Cs-miR156_16
Ph-miR156_5	Sl-miR156_7
Si-miR156_2	Va-miR156_2
Ac-miR156_5	ath-MIR156e
Sb-miR156_5	Va-miR156_2
Ac-miR156_1	Pp-miR156_1
Ph-miR156_1	ath-MIR156j
Eg-miR156_5	Ca-miR156_3
Sb-miR156_8	Pm-miR156_6
Ma-miR156_11	Pv-miR156_2
Zm-miR156_4	Br-miR156_11
Eg-miR156_1	Sl-miR156_11
Ma-miR156_18	Pp-miR156_7
Bd-miR156_2	Pm-miR156_1
Sb-miR156_9	Va-miR156_5
Si-miR156_5	Va-miR156_3
Ac-miR156_2	Br-miR156_12
Ph-miR156_3	Md-miR156_9
Eg-miR156_1	Sl-miR156_7
Ph-miR156_1	Mt-miR156_3
Ph-miR156_5	Sl-miR156_8
Ma-miR156_15	Sl-miR156_4
Ph-miR156_6	Br-miR156_3
Eg-miR156_5	Br-miR156_15
Bd-miR156_4	Cs-miR156_22
Sb-miR156_4	Pp-miR156_2
Bd-miR156_5	Va-miR156_1
Ma-miR156_8	Md-miR156_1
Ph-miR156_6	Pp-miR156_2
Bd-miR156_5	Pp-miR156_1
Ma-miR156_13	Pv-miR156_3
Ac-miR156_3	Va-miR156_5
Zm-miR156_9	Pv-miR156_3
Si-miR156_4	Md-miR156_1
Ph-miR156_5	Pp-miR156_2
Sb-miR156_8	Pp-miR156_9
Sb-miR156_5	Mt-miR156_3
Ac-miR156_3	Va-miR156_6
Ac-miR156_8	Pv-miR156_2
Ma-miR156_6	Cs-miR156_9
Ac-miR156_1	Cs-miR156_16
Zm-miR156_4	Md-miR156_1
Si-miR156_3	Br-miR156_16
Eg-miR156_1	Va-miR156_6
Si-miR156_7	Ca-miR156_3
Ph-miR156_7	Cs-miR156_10
Eg-miR156_3	Ca-miR156_5
Ac-miR156_3	Md-miR156_8
Ma-miR156_16	Va-miR156_2
Sb-miR156_9	Pv-miR156_2
Eg-miR156_3	Mt-miR156_5
Bd-miR156_4	Md-miR156_1
Ma-miR156_10	Pp-miR156_4
Si-miR156_2	Pv-miR156_3
Ph-miR156_4	Va-miR156_2
Zm-miR156_9	Pv-miR156_2
Ac-miR156_3	Sl-miR156_11
Ac-miR156_4	Md-miR156_7
Eg-miR156_5	Pv-miR156_2
Ma-miR156_10	Br-miR156_12
Eg-miR156_3	Ca-miR156_3
Si-miR156_5	Pv-miR156_1
Ph-miR156_5	Pm-miR156_1
Ac-miR156_3	Sl-miR156_9
Ac-miR156_7	Pp-miR156_2
Ph-miR156_5	Va-miR156_6
Si-miR156_2	Pp-miR156_1
Zm-miR156_10	Va-miR156_2
Bd-miR156_8	Cs-miR156_14
Ma-miR156_18	Md-miR156_10
Bd-miR156_4	Va-miR156_2
Sb-miR156_9	Ca-miR156_3
Si-miR156_3	Cs-miR156_2
Eg-miR156_3	Va-miR156_4
Ma-miR156_10	Pm-miR156_3
Ph-miR156_6	Br-miR156_11
Bd-miR156_7	ath-MIR156b
Ma-miR156_14	Cs-miR156_13
Ph-miR156_3	Va-miR156_1
Si-miR156_7	Pv-miR156_3
Bd-miR156_7	Md-miR156_9
Sb-miR156_9	Pp-miR156_1
Ma-miR156_3	Va-miR156_2
Ac-miR156_5	Pm-miR156_1
Ac-miR156_3	Va-miR156_2
Ac-miR156_4	Sl-miR156_11
Si-miR156_6	Pp-miR156_8
Ac-miR156_4	Md-miR156_8
Ac-miR156_7	Va-miR156_3
Ac-miR156_1	Cs-miR156_13
Zm-miR156_7	Md-miR156_1
Si-miR156_1	Va-miR156_6
Ac-miR156_4	Pm-miR156_1
Eg-miR156_3	Sl-miR156_14
Zm-miR156_11	Br-miR156_16
Ph-miR156_6	Va-miR156_6
Eg-miR156_5	Va-miR156_5
Sb-miR156_2	Pp-miR156_7
Eg-miR156_2	Md-miR156_4
Ma-miR156_14	Pp-miR156_1
Eg-miR156_3	Sl-miR156_12
Eg-miR156_1	Sl-miR156_12
Ph-miR156_5	Pv-miR156_1
Zm-miR156_3	Br-miR156_11
Eg-miR156_1	Sl-miR156_10
Eg-miR156_3	Sl-miR156_4
Bd-miR156_7	Cs-miR156_16
Bd-miR156_1	Pv-miR156_1
Si-miR156_7	Pp-miR156_7
Si-miR156_7	Md-miR156_1
Ac-miR156_7	Sl-miR156_13
Zm-miR156_3	Md-miR156_1
Si-miR156_2	Pv-miR156_2
Ma-miR156_13	Pm-miR156_7
Ma-miR156_14	Cs-miR156_16
Ma-miR156_15	Pp-miR156_1
Ma-miR156_6	Cs-miR156_12
Ac-miR156_1	ath-MIR156c
Ph-miR156_6	Md-miR156_7
Zm-miR156_11	Cs-miR156_24
Bd-miR156_2	Pp-miR156_2
Ac-miR156_3	Pp-miR156_8
Ac-miR156_5	Pv-miR156_5
Si-miR156_1	Pp-miR156_7
Eg-miR156_3	Pv-miR156_1
Ph-miR156_5	Cc-miR156_5
Ph-miR156_1	ath-MIR156a
Ph-miR156_1	ath-MIR156c
Ma-miR156_15	Pv-miR156_2
Bd-miR156_6	Md-miR156_4
Sb-miR156_1	Md-miR156_4
Ma-miR156_15	Md-miR156_4
Ac-miR156_7	Md-miR156_8
Ac-miR156_1	Cs-miR156_9
osa-mir156b	Pm-miR156_1
Ac-miR156_4	Va-miR156_5
Sb-miR156_6	Br-miR156_8
Sb-miR156_9	Md-miR156_4
Si-miR156_5	Br-miR156_3
Eg-miR156_3	Br-miR156_10
Ac-miR156_6	Md-miR156_4
Ma-miR156_6	Pv-miR156_2
Eg-miR156_5	Pm-miR156_7
Ma-miR156_6	ath-MIR156b
Ac-miR156_2	Cs-miR156_5
Ma-miR156_18	Pp-miR156_9
Ac-miR156_5	Md-miR156_8
Ac-miR156_6	Pv-miR156_2
Ac-miR156_5	Va-miR156_6
Ma-miR156_12	Br-miR156_13
Zm-miR156_10	Pv-miR156_3
Sb-miR156_1	Md-miR156_9
Ma-miR156_3	Md-miR156_1
Ma-miR156_10	Md-miR156_1
Ma-miR156_11	Va-miR156_2
Ph-miR156_6	Md-miR156_8
Si-miR156_2	Md-miR156_10
Bd-miR156_8	Cs-miR156_24
Eg-miR156_2	Pv-miR156_2
Ac-miR156_4	Pp-miR156_2
Ma-miR156_6	Pm-miR156_6
Sb-miR156_9	Sl-miR156_4
Ma-miR156_4	Va-miR156_6
Ac-miR156_1	Va-miR156_2
Si-miR156_5	Md-miR156_8
Ph-miR156_6	Pv-miR156_1
Ac-miR156_3	Pp-miR156_2
Ac-miR156_8	Sl-miR156_4
Si-miR156_9	Ca-miR156_5
Sb-miR156_2	Cs-miR156_25
Eg-miR156_3	Va-miR156_6
Ma-miR156_10	Pv-miR156_2
Si-miR156_9	Cs-miR156_5
Ac-miR156_4	Sl-miR156_12
Eg-miR156_3	Cs-miR156_20
Si-miR156_3	Cs-miR156_24
Sb-miR156_8	ath-MIR156b
Si-miR156_1	Md-miR156_4
Bd-miR156_1	Pp-miR156_2
Eg-miR156_3	Pp-miR156_2
Si-miR156_7	Sl-miR156_4
Bd-miR156_8	Pp-miR156_7
Ma-miR156_6	Pv-miR156_3
Ph-miR156_5	Pp-miR156_8
Si-miR156_1	Cs-miR156_11
Ac-miR156_3	ath-MIR156e
Ac-miR156_6	ath-MIR156b
Si-miR156_2	Md-miR156_1
Si-miR156_4	Va-miR156_2
Sb-miR156_9	Pm-miR156_6
Ac-miR156_7	Sl-miR156_14
Ac-miR156_7	Sl-miR156_9
Ma-miR156_4	Pv-miR156_2
Ac-miR156_4	Sl-miR156_10
Bd-miR156_5	Sl-miR156_4
Si-miR156_8	ath-MIR156c
Ma-miR156_6	Br-miR156_15
osa-mir156e	Zm-miR156_12
Ph-miR156_6	Si-miR156_5
osa-mir156f	Si-miR156_2
Sb-miR156_6	Si-miR156_1
Sb-miR156_4	Eg-miR156_3
Ph-miR156_7	Eg-miR156_5
Sb-miR156_4	osa-mir156c
Bd-miR156_7	osa-mir156f
Sb-miR156_3	Eg-miR156_3
Ma-miR156_7	Zm-miR156_11
Bd-miR156_6	Ph-miR156_2
Sb-miR156_6	Ph-miR156_2
Ac-miR156_6	Eg-miR156_5
Eg-miR156_5	Zm-miR156_10
Sb-miR156_1	Ma-miR156_6
Bd-miR156_3	Ac-miR156_3
Ph-miR156_7	Zm-miR156_6
Ac-miR156_5	osa-mir156c
Bd-miR156_4	Ph-miR156_8
Bd-miR156_4	osa-mir156d
Sb-miR156_4	Ph-miR156_6
osa-mir156d	Si-miR156_4
Ac-miR156_4	Si-miR156_5
Bd-miR156_3	osa-mir156b
Bd-miR156_9	Ph-miR156_7
Ph-miR156_3	Zm-miR156_5
Bd-miR156_7	osa-mir156b
Sb-miR156_1	Si-miR156_2
Ma-miR156_15	Eg-miR156_5
Sb-miR156_7	Zm-miR156_6
Ac-miR156_4	Zm-miR156_4
Bd-miR156_1	Si-miR156_5
Ac-miR156_3	Eg-miR156_3
Ac-miR156_8	Ma-miR156_2
Bd-miR156_1	osa-mir156c
Ma-miR156_3	Eg-miR156_5
Sb-miR156_3	osa-mir156l
Bd-miR156_4	Eg-miR156_5
Sb-miR156_8	Si-miR156_2
Bd-miR156_7	Zm-miR156_3
Bd-miR156_4	Ma-miR156_11
Sb-miR156_1	Eg-miR156_2
Si-miR156_3	Eg-miR156_2
Bd-miR156_4	Zm-miR156_7
Sb-miR156_3	osa-mir156c
Sb-miR156_8	Eg-miR156_6
Bd-miR156_5	Zm-miR156_2
Bd-miR156_7	Zm-miR156_5
Sb-miR156_2	Si-miR156_3
Bd-miR156_8	Ma-miR156_10
Ac-miR156_4	Zm-miR156_3
Ac-miR156_1	Sb-miR156_1
Ma-miR156_6	Si-miR156_7
osa-mir156c	Si-miR156_2
Sb-miR156_3	osa-mir156b
Sb-miR156_3	Si-miR156_5
Ac-miR156_3	osa-mir156c
Sb-miR156_8	Zm-miR156_10
Sb-miR156_9	Eg-miR156_5
Bd-miR156_9	Si-miR156_8
Sb-miR156_5	osa-mir156d
Ph-miR156_3	Ma-miR156_6
Ma-miR156_10	Si-miR156_3
Bd-miR156_9	Ma-miR156_6
Sb-miR156_5	Ph-miR156_4
Bd-miR156_2	Zm-miR156_4
Bd-miR156_7	Ma-miR156_6
Ma-miR156_18	Si-miR156_1
Sb-miR156_8	Ma-miR156_6
Bd-miR156_7	Ma-miR156_14
Ac-miR156_1	osa-mir156f
Ac-miR156_8	Ma-miR156_13
Bd-miR156_7	Zm-miR156_4
Ph-miR156_4	Zm-miR156_9
Sb-miR156_6	Si-miR156_8
Ph-miR156_3	Zm-miR156_10
Bd-miR156_2	Si-miR156_5
Ph-miR156_4	Ma-miR156_1
Bd-miR156_4	Ph-miR156_4
Bd-miR156_8	Sb-miR156_2
Sb-miR156_5	Si-miR156_4
Ph-miR156_5	Eg-miR156_3
Sb-miR156_1	osa-mir156h
Ac-miR156_6	Eg-miR156_2
Sb-miR156_3	Si-miR156_2
osa-mir156b	Eg-miR156_3
Ac-miR156_1	Ma-miR156_6
Bd-miR156_1	osa-mir156b
Ac-miR156_3	Eg-miR156_1
Ph-miR156_3	Eg-miR156_2
Ac-miR156_6	Ma-miR156_13
Bd-miR156_7	Ac-miR156_1
Si-miR156_4	Zm-miR156_7
osa-mir156b	Si-miR156_5
Bd-miR156_9	Sb-miR156_6
Sb-miR156_1	Si-miR156_7
Ac-miR156_6	Zm-miR156_9
Bd-miR156_3	Zm-miR156_4
osa-mir156f	Zm-miR156_2
Ph-miR156_1	Eg-miR156_3
Ac-miR156_7	Si-miR156_5
Sb-miR156_8	Zm-miR156_3
Ac-miR156_4	Sb-miR156_4
Ma-miR156_18	Zm-miR156_10
Ac-miR156_2	Si-miR156_9
Bd-miR156_7	osa-mir156h
osa-mir156g	Zm-miR156_5
Bd-miR156_7	osa-mir156g
Bd-miR156_6	Si-miR156_7
Bd-miR156_1	Ac-miR156_5
Ph-miR156_4	Eg-miR156_5
Si-miR156_8	Zm-miR156_8
Ac-miR156_5	Zm-miR156_3
Bd-miR156_5	Sb-miR156_1
Sb-miR156_4	Si-miR156_5
Ac-miR156_1	Ma-miR156_8
Bd-miR156_4	Ma-miR156_13
Eg-miR156_5	Zm-miR156_2
Ph-miR156_3	Si-miR156_7
Bd-miR156_2	Eg-miR156_3
Bd-miR156_1	Sb-miR156_3
Ac-miR156_4	osa-mir156c
Si-miR156_5	Eg-miR156_3
Bd-miR156_5	Zm-miR156_5
Ph-miR156_3	Zm-miR156_2
Sb-miR156_8	Si-miR156_7
Ma-miR156_16	Si-miR156_9
Ma-miR156_7	Si-miR156_3
Bd-miR156_7	Zm-miR156_10
Bd-miR156_7	Zm-miR156_2
Ma-miR156_13	Eg-miR156_5
Ph-miR156_6	osa-mir156c
Ac-miR156_5	Eg-miR156_1
Sb-miR156_9	Si-miR156_4
Bd-miR156_2	Zm-miR156_3
osa-mir156f	Zm-miR156_5
Ma-miR156_14	Zm-miR156_10
Bd-miR156_6	Zm-miR156_1
Ac-miR156_1	Sb-miR156_8
Ph-miR156_6	osa-mir156b
osa-mir156j	Si-miR156_7
Ph-miR156_3	osa-mir156h
Bd-miR156_1	Sb-miR156_4
Ma-miR156_14	Si-miR156_2
Bd-miR156_1	Eg-miR156_3
Ph-miR156_3	Eg-miR156_5
Ac-miR156_4	Eg-miR156_3
Si-miR156_7	Eg-miR156_6
Sb-miR156_1	osa-mir156f
Ph-miR156_6	Zm-miR156_4
Ma-miR156_14	Eg-miR156_3
Si-miR156_2	Zm-miR156_10
Ac-miR156_1	Si-miR156_7
Bd-miR156_6	Ma-miR156_14
Si-miR156_7	Zm-miR156_10
Sb-miR156_6	Zm-miR156_8
Sb-miR156_5	Ph-miR156_1
Bd-miR156_5	Eg-miR156_5
Sb-miR156_6	Ph-miR156_7
Ma-miR156_15	Si-miR156_2
Bd-miR156_8	Zm-miR156_11
Si-miR156_4	Eg-miR156_5
Bd-miR156_2	osa-mir156c
Si-miR156_5	Zm-miR156_4
Bd-miR156_4	Ac-miR156_8
Ac-miR156_5	Sb-miR156_4
Bd-miR156_2	Sb-miR156_4
Bd-miR156_5	Ph-miR156_3
Ac-miR156_9	Ma-miR156_7
Ac-miR156_7	Si-miR156_6
Ma-miR156_16	Eg-miR156_5
osa-mir156c	Si-miR156_5
Bd-miR156_9	Zm-miR156_8
Sb-miR156_2	Ma-miR156_7
Ph-miR156_7	Si-miR156_8
Bd-miR156_3	Zm-miR156_3
Bd-miR156_5	osa-mir156g
osa-mir156h	Si-miR156_7
osa-mir156c	Zm-miR156_3
Bd-miR156_7	Ma-miR156_16
osa-mir156b	Si-miR156_2
osa-mir156h	Ma-miR156_15
Si-miR156_9	Eg-miR156_3
Ac-miR156_7	Zm-miR156_3
osa-mir156f	Eg-miR156_5
Ph-miR156_1	Ma-miR156_15
Ac-miR156_5	Ph-miR156_6
Sb-miR156_4	Zm-miR156_3
Bd-miR156_9	Ph-miR156_2
Bd-miR156_5	Si-miR156_7
Bd-miR156_5	Ac-miR156_1
Bd-miR156_7	Eg-miR156_2
Ph-miR156_2	Zm-miR156_1
Ma-miR156_1	Si-miR156_4
Ac-miR156_7	Ph-miR156_5
Bd-miR156_4	Sb-miR156_5
Sb-miR156_4	Zm-miR156_4
Ph-miR156_1	osa-mir156d
Sb-miR156_1	Zm-miR156_11
Ac-miR156_8	Sb-miR156_9
Sb-miR156_7	Eg-miR156_5
osa-mir156c	Zm-miR156_4
Si-miR156_5	Zm-miR156_3
Bd-miR156_3	Eg-miR156_3
Ac-miR156_8	Eg-miR156_5
Ac-miR156_7	Ma-miR156_9
Bd-miR156_5	osa-mir156f
Si-miR156_1	Zm-miR156_8
Si-miR156_4	Eg-miR156_2
Bd-miR156_7	Ma-miR156_15
Ac-miR156_6	Sb-miR156_9
Ac-miR156_5	Eg-miR156_3
Sb-miR156_3	Zm-miR156_3
Ac-miR156_6	Ph-miR156_4
Si-miR156_7	Eg-miR156_5
Sb-miR156_7	Ph-miR156_7
Bd-miR156_9	Zm-miR156_6
Bd-miR156_2	osa-mir156b
Ac-miR156_7	Zm-miR156_4
Si-miR156_2	Zm-miR156_5
Ac-miR156_8	Zm-miR156_10
Bd-miR156_6	Si-miR156_1
osa-mir156d	Ma-miR156_11
Bd-miR156_6	Si-miR156_8
Sb-miR156_8	Ma-miR156_14
Ph-miR156_8	Si-miR156_9
Ma-miR156_15	Si-miR156_7
Ph-miR156_2	Zm-miR156_12
Sb-miR156_7	Si-miR156_1
Ph-miR156_7	Zm-miR156_8
Ac-miR156_4	Sb-miR156_3
Bd-miR156_6	Ph-miR156_7
Ac-miR156_1	Ma-miR156_11
Ac-miR156_7	Ph-miR156_6
Bd-miR156_9	Zm-miR156_12
osa-mir156h	Si-miR156_2
Sb-miR156_8	Si-miR156_1
Ph-miR156_2	Zm-miR156_6
Bd-miR156_7	Eg-miR156_5
Ac-miR156_5	Si-miR156_5
Ma-miR156_6	Si-miR156_2
Ac-miR156_6	Zm-miR156_7
Sb-miR156_9	Ph-miR156_1
Bd-miR156_2	Sb-miR156_3
Sb-miR156_1	Ma-miR156_14
Ac-miR156_8	Sb-miR156_5
osa-mir156h	Zm-miR156_5
Ma-miR156_13	Eg-miR156_2
Si-miR156_8	Eg-miR156_5
Ph-miR156_2	Eg-miR156_5
Ac-miR156_5	Zm-miR156_4
osa-mir156h	Eg-miR156_5
Bd-miR156_4	Sb-miR156_9
Ph-miR156_3	Ma-miR156_15
Bd-miR156_8	Si-miR156_3
Ac-miR156_6	Ma-miR156_1
Bd-miR156_2	Ac-miR156_3
Si-miR156_8	Zm-miR156_12
Ph-miR156_3	Si-miR156_2
Ac-miR156_4	Ph-miR156_5
Sb-miR156_1	Ph-miR156_3
Ma-miR156_1	Zm-miR156_9
osa-mir156g	Zm-miR156_2
Sb-miR156_5	Ma-miR156_11
Sb-miR156_9	Zm-miR156_7
Bd-miR156_6	Sb-miR156_7
Ma-miR156_8	Eg-miR156_5
osa-mir156d	Zm-miR156_7
Bd-miR156_2	osa-mir156l
Ph-miR156_7	Zm-miR156_1
Si-miR156_8	Zm-miR156_1
Ac-miR156_8	Zm-miR156_9
Ac-miR156_8	Ph-miR156_4
Ac-miR156_8	Ma-miR156_1
Sb-miR156_7	Ph-miR156_2
Sb-miR156_1	Zm-miR156_5
Bd-miR156_7	osa-mir156c
Ac-miR156_6	Sb-miR156_5
Sb-miR156_5	Zm-miR156_7
Ac-miR156_1	Ma-miR156_14
Bd-miR156_9	Si-miR156_1
Si-miR156_1	Zm-miR156_6
Ac-miR156_6	Ph-miR156_1
Ac-miR156_1	Ma-miR156_3
Ma-miR156_14	Eg-miR156_5
Bd-miR156_2	Ac-miR156_5
Ac-miR156_3	Zm-miR156_3
Ph-miR156_4	Si-miR156_4
Bd-miR156_1	osa-mir156l
Sb-miR156_8	Eg-miR156_5
Ph-miR156_2	Ma-miR156_18
Sb-miR156_3	Ph-miR156_6
Ma-miR156_15	Si-miR156_1
Bd-miR156_7	Sb-miR156_8
Ac-miR156_1	Eg-miR156_5
Ac-miR156_1	Zm-miR156_5
Sb-miR156_2	Zm-miR156_11
Ph-miR156_1	Zm-miR156_9
Bd-miR156_7	Ac-miR156_8
Ma-miR156_11	Eg-miR156_5
Sb-miR156_1	Eg-miR156_5
Ac-miR156_8	Zm-miR156_7
Sb-miR156_8	Ma-miR156_15
Bd-miR156_6	Zm-miR156_8
Si-miR156_8	Zm-miR156_6
Ma-miR156_6	Zm-miR156_10
Sb-miR156_6	Zm-miR156_12
Ma-miR156_11	Si-miR156_7
Ac-miR156_8	Ma-miR156_15
Bd-miR156_9	Sb-miR156_7
Ac-miR156_5	Ph-miR156_5
Sb-miR156_9	Ph-miR156_4
Ma-miR156_18	Si-miR156_9
Ph-miR156_7	Zm-miR156_12
Ac-miR156_1	osa-mir156h
Bd-miR156_7	Sb-miR156_1
Ac-miR156_6	osa-mir156d
Bd-miR156_9	Ma-miR156_4
Sb-miR156_9	Ma-miR156_13
Bd-miR156_9	Si-miR156_2
Si-miR156_6	Eg-miR156_3
Sb-miR156_8	Zm-miR156_8
Ac-miR156_4	osa-mir156b
Ph-miR156_5	Si-miR156_6
Sb-miR156_8	Ph-miR156_2
Ph-miR156_7	Si-miR156_1
Ph-miR156_7	Eg-miR156_3
Ac-miR156_6	Si-miR156_4
Ma-miR156_14	Eg-miR156_2
Bd-miR156_6	Zm-miR156_6
Ph-miR156_1	Ma-miR156_1
Bd-miR156_4	Si-miR156_4
Ph-miR156_1	Eg-miR156_5
Bd-miR156_3	Si-miR156_5
Ph-miR156_5	Eg-miR156_1
Ac-miR156_8	Si-miR156_7
Bd-miR156_3	Sb-miR156_4
Ac-miR156_3	Ph-miR156_5
Sb-miR156_4	osa-mir156b
Ph-miR156_4	osa-mir156d
Bd-miR156_6	Zm-miR156_12
Ac-miR156_3	Sb-miR156_4
Bd-miR156_5	Si-miR156_2
Sb-miR156_8	Zm-miR156_2
Sb-miR156_3	Zm-miR156_4
[truncated: 131 more rows]

## Sheet: Table S9
Table S9.The synteny pairs between SBP and miR156. The red ones show the synten pairs considering co-locations.
Group	SBP id	miR156 id
g1	SiSBP1	Md-miR156_1
g1	MaSBP26	Ma-miR156_2
g1	SiSBP1	Pp-miR156_9
g1	ZmSBP14	Cs-miR156_11
g1	ZmSBP14	Cs-miR156_13
g1	ZmSBP14	Cs-miR156_16
g1	MaSBP40	Pm-miR156_5
g1	VaSBP20	Md-miR156_1
g1	PvSBP20	Br-miR156_12
g1	EgSBP7	Ma-miR156_1
g1	SlSBP14	Sl-miR156_11
g1	MaSBP26	Eg-miR156_2
g1	PvSBP17	Br-miR156_9
g1	EgSBP18	Ma-miR156_14
g1	SlSBP14	Sl-miR156_7
g1	SiSBP1	Pm-miR156_5
g1	MaSBP40	Pp-miR156_6
g1	MaSBP24	Bd-miR156_7
g1	SlSBP14	Sl-miR156_9
g1	MaSBP40	Cc-miR156_5
g1	PhSBP17	Si-miR156_9
g1	ZmSBP14	Ma-miR156_11
g1	MaSBP40	Ac-miR156_5
g1	SlSBP14	Sl-miR156_13
g1	MaSBP40	Md-miR156_1
g1	MaSBP26	Pp-miR156_9
g1	PvSBP17	Md-miR156_8
g1	BdSBP18	Cs-miR156_26
g1	EgSBP7	Ma-miR156_12
g1	PvSBP20	Ma-miR156_4
g1	ZmSBP14	ath-MIR156b
g1	MaSBP40	Md-miR156_4
g1	ZmSBP30	ath-MIR156g
g1	MaSBP26	Ac-miR156_6
g1	BdSBP18	Si-miR156_9
g1	CaSBP8	Cs-miR156_26
g1	PvSBP20	Pv-miR156_4
g1	MaSBP26	ath-MIR156b
g1	BrSBP28	Br-miR156_5
g1	SiSBP1	Pm-miR156_6
g1	MaSBP40	Eg-miR156_1
g1	MaSBP40	Ac-miR156_7
g1	BdSBP18	Ma-miR156_4
g1	SlSBP14	Sl-miR156_12
g1	PmSBP11	Ac-miR156_1
g1	PvSBP20	Br-miR156_10
g1	ZmSBP30	Ma-miR156_15
g1	EgSBP18	Ma-miR156_11
g1	MaSBP26	Eg-miR156_5
g1	PvSBP20	Si-miR156_9
g1	SiSBP1	Ac-miR156_6
g1	MaSBP40	Ac-miR156_4
g1	PhSBP17	Va-miR156_5
g1	PhSBP17	Ma-miR156_4
g1	EgSBP18	Br-miR156_11
g1	ZmSBP4	Si-miR156_9
g1	PmSBP11	Pv-miR156_4
g1	MaSBP40	Eg-miR156_3
g1	AcSBP15	Va-miR156_2
g1	BdSBP18	Pv-miR156_5
g1	SiSBP1	Pm-miR156_7
g1	BdSBP18	Va-miR156_5
g1	SlSBP14	Sl-miR156_14
g1	PvSBP20	Md-miR156_1
g1	VaSBP20	Bd-miR156_7
g1	MaSBP26	Pm-miR156_6
g1	PvSBP17	Br-miR156_10
g1	EgSBP18	Ma-miR156_1
g1	MaSBP26	Pm-miR156_7
g1	ZmSBP14	Eg-miR156_5
g1	VaSBP20	Cc-miR156_4
g1	MaSBP26	Cs-miR156_13
g1	ZmSBP4	Ma-miR156_4
g1	ZmSBP4	Va-miR156_5
g1	MaSBP40	Ac-miR156_3
g1	PvSBP20	Eg-miR156_3
g1	MaSBP26	Md-miR156_1
g1	PvSBP17	Md-miR156_7
g1	OsSPL8	Ma-miR156_4
g1	ZmSBP14	Ac-miR156_6
g1	PhSBP17	Pv-miR156_5
g1	PvSBP20	Br-miR156_9
g1	BrSBP28	Cs-miR156_20
g1	SiSBP1	Ma-miR156_15
g1	ZmSBP30	Cs-miR156_20
g1	EgSBP7	Ma-miR156_14
g1	SiSBP1	Va-miR156_2
g1	SlSBP14	Sl-miR156_10
g1	SlSBP14	Sl-miR156_8
g1	MaSBP24	Pm-miR156_5
g1	PvSBP17	Ma-miR156_18
g1	MtSBP4	Ma-miR156_8
g1	VaSBP20	Ma-miR156_8
g1	VaSBP8	Ma-miR156_6
g1	ZmSBP30	Ma-miR156_18
g1	SiSBP1	Ac-miR156_8
g1	BdSBP3	Zm-miR156_9
g1	SiSBP1	Sb-miR156_9
g1	BdSBP3	Sb-miR156_5
g1	ZmSBP30	Zm-miR156_9
g1	OsSPL10	Zm-miR156_9
g1	ZmSBP14	Ac-miR156_8
g1	ZmSBP14	Zm-miR156_9
g1	ZmSBP14	Sb-miR156_5
g1	MaSBP24	Ma-miR156_5
g1	SiSBP1	Ma-miR156_13
g1	SiSBP1	Sb-miR156_5
g1	EgSBP7	Ma-miR156_13
g1	ZmSBP30	Ma-miR156_13
g1	MaSBP26	Sb-miR156_9
g1	ZmSBP14	Ph-miR156_4
g1	OsSPL10	Sb-miR156_9
g1	ZmSBP30	Sb-miR156_9
g1	EgSBP18	Ma-miR156_13
g1	MaSBP26	Ac-miR156_8
g1	BdSBP3	Ac-miR156_8
g1	ZmSBP14	Sb-miR156_9
g1	OsSPL10	Si-miR156_4
g1	MaSBP26	Ma-miR156_13
g1	SiSBP1	Zm-miR156_9
g1	ZmSBP14	Ma-miR156_13
g1	EgSBP7	Zm-miR156_9
g1	PvSBP17	Ma-miR156_13
g1	SiSBP1	Si-miR156_4
g1	ZmSBP30	Si-miR156_4
g1	ZmSBP14	Si-miR156_4
g1	BdSBP3	Bd-miR156_4
g1	BdSBP3	osa-mir156d
g1	BdSBP3	Ph-miR156_1
g1	ZmSBP30	Ph-miR156_1
g1	ZmSBP14	Ph-miR156_1
g1	MaSBP26	Bd-miR156_4
g1	SiSBP1	Ph-miR156_1
g1	OsSPL10	Ph-miR156_1
g1	ZmSBP30	osa-mir156d
g1	ZmSBP14	osa-mir156d
g1	EgSBP18	osa-mir156d
g1	ZmSBP14	Bd-miR156_4
g1	SiSBP1	Bd-miR156_4
g1	MaSBP26	Ph-miR156_1
g1	SiSBP1	osa-mir156d
g1	ZmSBP14	Zm-miR156_7
g1	SiSBP1	Zm-miR156_7
g1	SbSBP18	ath-MIR156g
g1	PhSBP9	Pv-miR156_2
g1	PhSBP3	Br-miR156_14
g1	PhSBP3	Ac-miR156_6
g1	ZmSBP23	Pv-miR156_5
g1	MaSBP38	Sl-miR156_4
g1	MaSBP38	Pp-miR156_9
g1	PhSBP9	ath-MIR156g
g1	SbSBP18	Ma-miR156_2
g1	BdSBP9	Ac-miR156_6
g1	MaSBP38	Va-miR156_2
g1	MaSBP38	Pm-miR156_7
g1	MaSBP38	Pv-miR156_2
g1	ZmSBP23	Pv-miR156_3
g1	MaSBP38	Ca-miR156_3
g1	PhSBP9	Ma-miR156_2
g1	MaSBP38	Pv-miR156_5
g1	BdSBP9	Pp-miR156_6
g1	PhSBP3	Ph-miR156_7
g1	SbSBP18	Pv-miR156_2
g1	MaSBP38	Eg-miR156_2
g1	MaSBP38	Md-miR156_4
g1	PhSBP3	Md-miR156_1
g1	ZmSBP23	Pv-miR156_2
g1	MaSBP38	Ac-miR156_1
g1	MaSBP38	Pm-miR156_6
g1	SbSBP10	Ac-miR156_6
g1	SbSBP18	Br-miR156_11
g1	PhSBP3	Ma-miR156_11
g1	SbSBP10	Ma-miR156_11
g1	PhSBP3	Ma-miR156_15
g1	MaSBP38	Md-miR156_10
g1	MaSBP38	Ma-miR156_14
g1	SbSBP18	Ma-miR156_15
g1	BdSBP9	Md-miR156_3
g1	MaSBP38	Va-miR156_5
g1	MaSBP38	Pv-miR156_3
g1	ZmSBP23	Md-miR156_1
g1	SbSBP10	Ma-miR156_15
g1	SiSBP8	Pv-miR156_2
g1	MaSBP38	Ma-miR156_11
g1	MaSBP38	Pp-miR156_1
g1	MaSBP38	Eg-miR156_3
g1	SbSBP18	Cs-miR156_20
g1	MaSBP38	Ma-miR156_1
g1	MaSBP38	Ac-miR156_6
g1	BdSBP9	Pm-miR156_5
g1	MaSBP38	Va-miR156_6
g1	PhSBP3	Va-miR156_2
g1	MaSBP38	Br-miR156_1
g1	SiSBP8	ath-MIR156g
g1	BdSBP9	Md-miR156_1
g1	BdSBP9	Ma-miR156_15
g1	MaSBP38	Va-miR156_1
g1	OsSPL5	Ac-miR156_6
g1	ZmSBP23	Va-miR156_5
g1	MaSBP38	Eg-miR156_5
g1	MaSBP38	Md-miR156_1
g1	ZmSBP23	Va-miR156_2
g1	ZmSBP23	Ac-miR156_6
g1	MaSBP38	Ma-miR156_6
g1	MaSBP38	Ma-miR156_18
g1	ZmSBP23	Zm-miR156_9
g1	ZmSBP23	Si-miR156_4
g1	MaSBP38	Ac-miR156_8
g1	SbSBP18	Sb-miR156_9
g1	AcSBP13	Zm-miR156_9
g1	ZmSBP22	Sb-miR156_5
g1	MaSBP11	Sb-miR156_9
g1	BdSBP9	Zm-miR156_9
g1	PhSBP9	Ph-miR156_4
g1	PhSBP3	Sb-miR156_5
g1	SiSBP8	Zm-miR156_9
g1	OsSPL5	Ma-miR156_13
g1	SbSBP10	Si-miR156_4
g1	OsSPL5	Sb-miR156_9
g1	SbSBP10	Zm-miR156_9
g1	PhSBP9	Sb-miR156_9
g1	PhSBP9	Ac-miR156_8
g1	PhSBP3	Ma-miR156_13
g1	SiSBP8	Si-miR156_4
g1	MaSBP11	Ph-miR156_4
g1	MaSBP38	Si-miR156_4
g1	MaSBP38	Ma-miR156_13
g1	BdSBP9	Sb-miR156_5
g1	ZmSBP22	Ac-miR156_8
g1	MaSBP38	Sb-miR156_9
g1	ZmSBP23	Ph-miR156_4
g1	BdSBP9	Ac-miR156_8
g1	OsSPL5	Ph-miR156_4
g1	PhSBP3	Zm-miR156_9
g1	PhSBP3	Si-miR156_4
g1	SbSBP18	Ac-miR156_8
g1	ZmSBP23	Ac-miR156_8
g1	ZmSBP21	Ac-miR156_8
g1	MaSBP11	Si-miR156_4
g1	BdSBP9	Ma-miR156_13
g1	PhSBP9	Si-miR156_4
g1	MaSBP11	Ma-miR156_13
g1	AcSBP13	Sb-miR156_5
g1	SbSBP10	Sb-miR156_9
g1	PhSBP3	Ac-miR156_8
g1	ZmSBP22	Zm-miR156_9
g1	MaSBP11	Ma-miR156_5
g1	ZmSBP21	Sb-miR156_5
g1	BdSBP9	Si-miR156_4
g1	BdSBP9	Sb-miR156_9
g1	ZmSBP21	Zm-miR156_9
g1	AcSBP13	Ac-miR156_8
g1	SbSBP18	Ph-miR156_4
g1	SbSBP10	Sb-miR156_5
g1	OsSPL5	Sb-miR156_5
g1	ZmSBP23	Sb-miR156_5
g1	SbSBP10	Ma-miR156_13
g1	SbSBP18	Si-miR156_4
g1	SbSBP18	Zm-miR156_9
g1	SbSBP10	Ac-miR156_8
g1	SbSBP18	Ma-miR156_13
g1	OsSPL5	Si-miR156_4
g1	OsSPL5	Ac-miR156_8
g1	PhSBP3	Sb-miR156_9
g1	MaSBP11	Ac-miR156_8
g1	ZmSBP23	Sb-miR156_9
g1	PhSBP9	Zm-miR156_9
g1	PhSBP9	Ma-miR156_13
g1	MaSBP38	Bd-miR156_4
g1	BdSBP9	osa-mir156d
g1	SbSBP18	osa-mir156d
g1	SbSBP18	Ph-miR156_1
g1	PhSBP3	osa-mir156d
g1	OsSPL5	Ph-miR156_1
g1	ZmSBP22	Ph-miR156_1
g1	BdSBP9	Bd-miR156_4
g1	ZmSBP21	Bd-miR156_4
g1	PhSBP3	Ph-miR156_1
g1	ZmSBP22	Bd-miR156_4
g1	SiSBP8	Ph-miR156_1
g1	OsSPL5	Bd-miR156_4
g1	ZmSBP23	Bd-miR156_4
g1	BdSBP9	Ph-miR156_1
g1	PhSBP9	osa-mir156d
g1	AcSBP13	Ph-miR156_1
g1	SbSBP10	osa-mir156d
g1	PhSBP3	Bd-miR156_4
g1	OsSPL5	osa-mir156d
g1	ZmSBP23	Ph-miR156_1
g1	AcSBP13	osa-mir156d
g1	ZmSBP21	Ph-miR156_1
g1	AcSBP13	Bd-miR156_4
g1	PhSBP9	Ph-miR156_1
g1	SbSBP18	Bd-miR156_4
g1	ZmSBP22	osa-mir156d
g1	MaSBP38	Ph-miR156_1
g1	SbSBP10	Ph-miR156_1
g1	ZmSBP21	osa-mir156d
g1	SbSBP10	Bd-miR156_4
g1	OsSPL5	Zm-miR156_7
g1	ZmSBP21	Zm-miR156_7
g1	ZmSBP22	Zm-miR156_7
g1	AcSBP13	Zm-miR156_7
g1	BdSBP9	Zm-miR156_7
g1	SbSBP10	Zm-miR156_7
g1	PhSBP3	Zm-miR156_7
g2	BrSBP29	Ma-miR156_3
g2	PhSBP8	Si-miR156_9
g2	EgSBP24	Va-miR156_2
g2	BdSBP5	Si-miR156_9
g2	ZmSBP28	Si-miR156_9
g2	SbSBP17	Ph-miR156_8
g2	BdSBP5	Ph-miR156_8
g2	EgSBP24	Pp-miR156_7
g2	PhSBP8	Ph-miR156_8
g2	EgSBP24	Ca-miR156_4
g2	SbSBP17	Si-miR156_9
g2	EgSBP10	Va-miR156_5
g2	SlSBP12	ath-MIR156i
g2	SlSBP2	Va-miR156_2
g2	MaSBP12	Ma-miR156_19
g2	BrSBP29	Va-miR156_2
g2	MdSBP4	Va-miR156_2
g2	EgSBP24	Pm-miR156_5
g2	EgSBP10	Pv-miR156_5
g2	CsSBP5	Cs-miR156_25
g2	ZmSBP28	Ph-miR156_8
g2	MaSBP12	Pm-miR156_5
g2	EgSBP24	Md-miR156_3
g2	MdSBP4	Ph-miR156_7
g2	BdSBP5	Eg-miR156_3
g2	BrSBP3	Cs-miR156_7
g2	CsSBP11	Ma-miR156_3
g2	EgSBP24	Mt-miR156_5
g2	CsSBP5	Bd-miR156_7
g2	MaSBP12	Ph-miR156_7
g2	CcSBP20	Zm-miR156_12
g2	MaSBP12	Br-miR156_5
g2	MdSBP4	Sb-miR156_7
g2	SlSBP2	Br-miR156_5
g2	CsSBP5	Cs-miR156_24
g2	EgSBP24	Va-miR156_5
g2	SlSBP12	Md-miR156_4
g3	SiSBP5	Ma-miR156_4
g3	MdSBP21	Cs-miR156_13
g3	VaSBP3	Sl-miR156_10
g3	CsSBP14	Si-miR156_7
g3	MaSBP25	Sl-miR156_4
g3	MaSBP25	Va-miR156_5
g3	CsSBP14	Cs-miR156_4
g3	OsSPL13	Cs-miR156_20
g3	PvSBP22	Md-miR156_7
g3	MdSBP22	Sl-miR156_3
g3	PpSBP9	Sl-miR156_14
g3	CsSBP14	Pp-miR156_7
g3	BrSBP13	ath-MIR157c
g3	BrSBP9	Ma-miR156_4
g3	PpSBP11	ath-MIR156b
g3	MdSBP14	Cs-miR156_12
g3	VaSBP12	Ma-miR156_14
g3	CaSBP11	Va-miR156_5
g3	BdSBP2	Ma-miR156_4
g3	CaSBP11	Pv-miR156_5
g3	ZmSBP26	Ma-miR156_4
g3	VaSBP3	Sl-miR156_9
g3	MaSBP25	Pm-miR156_1
g3	MaSBP25	Md-miR156_1
g3	SiSBP6	Ma-miR156_4
g3	VaSBP3	Sl-miR156_11
g3	PmSBP7	Pp-miR156_7
g3	MdSBP21	Pv-miR156_4
g3	VaSBP3	Sl-miR156_7
g3	MaSBP25	Va-miR156_6
g3	PvSBP22	Md-miR156_8
g3	VaSBP12	Cc-miR156_5
g3	MdSBP22	Va-miR156_5
g3	AtSPL3	Ma-miR156_4
g3	MdSBP21	Va-miR156_6
g3	CsSBP14	Si-miR156_1
g3	MdSBP21	ath-MIR156b
g3	CsSBP17	Ma-miR156_4
g3	SlSBP4	Sl-miR156_5
g3	VaSBP3	Pm-miR156_1
g3	MaSBP25	Cs-miR156_21
g3	PhSBP6	Ma-miR156_4
g3	MaSBP25	Pm-miR156_3
g3	PpSBP9	Sl-miR156_9
g3	PpSBP9	Pm-miR156_1
g3	CsSBP24	Cs-miR156_4
g3	VaSBP13	Va-miR156_6
g3	MaSBP25	ath-MIR156b
g3	MaSBP25	Br-miR156_5
g3	PpSBP9	Sl-miR156_13
g3	PhSBP6	Cs-miR156_20
g3	AcSBP10	Sl-miR156_5
g3	MaSBP25	Pm-miR156_2
g3	MaSBP25	Br-miR156_12
g3	MaSBP25	ath-MIR157b
g3	PmSBP8	Si-miR156_1
g3	VaSBP3	Va-miR156_6
g3	BrSBP9	Cc-miR156_2
g3	SlSBP13	Ac-miR156_3
g3	PpSBP9	Sl-miR156_8
g3	MdSBP15	Ma-miR156_4
g3	PmSBP7	ath-MIR157b
g3	VaSBP13	Cs-miR156_21
g3	PvSBP22	Pm-miR156_1
g3	MaSBP25	Md-miR156_3
g3	OsSPL13	Ma-miR156_4
g3	MaSBP25	Pv-miR156_5
g3	MaSBP25	Pp-miR156_1
g3	MaSBP25	Pp-miR156_7
g3	CsSBP35	Pp-miR156_7
g3	BrSBP12	Ma-miR156_4
g3	CsSBP2	Ma-miR156_4
g3	PmSBP7	Va-miR156_5
g3	PpSBP9	Sl-miR156_12
g3	SbSBP4	Ma-miR156_4
g3	PmSBP7	Cc-miR156_3
g3	PpSBP9	Pp-miR156_1
g3	CsSBP35	Cs-miR156_4
g3	MaSBP25	Cs-miR156_13
g3	VaSBP13	Br-miR156_8
g3	PmSBP7	Mt-miR156_5
g3	MaSBP25	Cc-miR156_3
g3	AcSBP10	Md-miR156_4
g3	CsSBP14	Pv-miR156_4
g3	PhSBP7	Cs-miR156_20
g3	MdSBP22	Md-miR156_2
g3	MdSBP22	Ma-miR156_4
g3	PvSBP4	Br-miR156_5
g3	MdSBP22	Cs-miR156_4
g3	VaSBP16	Pm-miR156_1
g3	VaSBP3	Sl-miR156_14
g3	MdSBP14	Pp-miR156_7
g3	SlSBP11	Pp-miR156_1
g3	SlSBP11	Pv-miR156_2
g3	MdSBP14	Va-miR156_5
g3	MaSBP25	Ma-miR156_15
g3	VaSBP3	Sl-miR156_13
g3	MaSBP25	Pm-miR156_4
g3	MaSBP25	Br-miR156_10
g3	MaSBP25	Va-miR156_2
g3	SlSBP11	Va-miR156_2
g3	CsSBP24	Cs-miR156_2
g3	VaSBP3	Sl-miR156_8
g3	PpSBP9	Sl-miR156_11
g3	MaSBP25	Si-miR156_9
g3	PmSBP7	Pv-miR156_5
g3	BrSBP13	Pp-miR156_6
g3	MaSBP25	Cs-miR156_4
g3	VaSBP16	Pp-miR156_2
g3	PvSBP4	Eg-miR156_3
g3	PmSBP7	Eg-miR156_3
g3	CaSBP11	Si-miR156_9
g3	MtSBP17	Eg-miR156_3
g3	MaSBP25	Eg-miR156_3
g3	SlSBP13	Ac-miR156_4
g3	PvSBP22	Pp-miR156_2
g3	MaSBP25	Md-miR156_7
g3	PvSBP4	Pm-miR156_1
g3	PpSBP11	Cs-miR156_13
g3	SlSBP13	Ac-miR156_5
g3	VaSBP12	Va-miR156_2
g3	BrSBP9	Bd-miR156_9
g3	PpSBP9	Sl-miR156_7
g3	BrSBP13	Md-miR156_3
g3	PmSBP6	Cs-miR156_11
g3	PmSBP7	Si-miR156_9
g3	EgSBP5	Ma-miR156_4
g3	EgSBP5	Md-miR156_4
g3	CsSBP14	Cs-miR156_20
g3	BrSBP9	Si-miR156_7
g3	MaSBP25	Md-miR156_4
g3	MaSBP25	Ac-miR156_2
g3	PmSBP7	ath-MIR157a
g3	MaSBP25	Br-miR156_9
g3	CsSBP14	Pv-miR156_5
g3	MaSBP25	Ca-miR156_1
g3	PpSBP9	Sl-miR156_10
g3	PmSBP7	Br-miR156_12
g3	CaSBP11	Ma-miR156_4
g3	BrSBP2	Ma-miR156_9
g3	PmSBP6	Cs-miR156_13
g3	AtSPL5	Md-miR156_4
g3	PpSBP9	Cs-miR156_1
g3	MaSBP25	Br-miR156_16
g3	CsSBP14	Va-miR156_6
g3	VaSBP12	Cc-miR156_2
g3	MdSBP21	Cc-miR156_3
g3	MaSBP25	ath-MIR157a
g3	VaSBP3	Pp-miR156_2
g3	MaSBP3	Cs-miR156_11
g3	PmSBP7	Bd-miR156_9
g3	PmSBP7	Ma-miR156_4
g3	PhSBP7	Ma-miR156_4
g3	CcSBP8	Pp-miR156_7
g3	VaSBP12	Va-miR156_4
g3	PmSBP7	Si-miR156_1
g3	CsSBP15	Cs-miR156_2
g3	CsSBP42	Ma-miR156_4
g3	PmSBP6	Ma-miR156_4
g3	PmSBP8	Cs-miR156_4
g3	MdSBP21	Si-miR156_7
g3	PmSBP6	ath-MIR156b
g3	CsSBP14	Va-miR156_5
g3	VaSBP3	Sl-miR156_12
g3	MdSBP21	Cs-miR156_11
g3	BrSBP13	Pm-miR156_5
g3	SlSBP11	Md-miR156_4
g3	SbSBP5	Ma-miR156_4
g3	OsSPL13	Si-miR156_7
g3	CsSBP15	Md-miR156_4
g3	MaSBP25	Ca-miR156_3
g3	CsSBP14	Ma-miR156_18
g3	BrSBP13	Ma-miR156_13
g3	MtSBP17	Ma-miR156_13
g3	PmSBP8	Ma-miR156_16
g3	MaSBP25	Ma-miR156_13
g3	MaSBP25	Ma-miR156_18
g3	PpSBP9	Ma-miR156_16
g3	MaSBP3	Ma-miR156_16
g3	VaSBP12	Ma-miR156_16
g3	PmSBP7	Ma-miR156_18
g4	EgSBP15	Cc-miR156_2
g4	PhSBP14	Md-miR156_4
g4	PhSBP14	ath-MIR156b
g4	SbSBP15	Ma-miR156_13
g4	BdSBP12	osa-mir156j
g4	SbSBP15	ath-MIR156b
g4	MaSBP29	Pp-miR156_8
g4	PhSBP14	Cs-miR156_13
g4	PhSBP14	osa-mir156j
g4	BdSBP12	Si-miR156_7
g4	PhSBP13	Pv-miR156_5
g4	SbSBP15	Si-miR156_7
g4	MaSBP42	Pp-miR156_6
g4	PhSBP14	Ma-miR156_10
g4	SbSBP15	Ma-miR156_10
g4	PhSBP13	Pv-miR156_4
g4	MaSBP29	Ac-miR156_3
g4	PhSBP13	Cs-miR156_13
g4	MaSBP29	Eg-miR156_3
g4	PvSBP6	Cs-miR156_12
g4	SbSBP15	Cs-miR156_13
g4	PhSBP13	Ma-miR156_10
g4	EgSBP15	Sl-miR156_3
g4	MaSBP42	Cs-miR156_5
g4	PhSBP14	Cs-miR156_11
g4	MaSBP42	Md-miR156_3
g4	CsSBP12	Ph-miR156_2
g4	SbSBP15	Sb-miR156_8
g4	ZmSBP2	Cs-miR156_11
g4	PhSBP13	Cs-miR156_11
g4	AtSPL14	Ph-miR156_2
g4	MaSBP42	Pm-miR156_5
g4	EgSBP15	Pp-miR156_7
g4	PhSBP14	Pv-miR156_4
g4	EgSBP15	Cs-miR156_2
g4	EgSBP21	Cc-miR156_2
g4	EgSBP21	Pp-miR156_7
g4	MaSBP29	Bd-miR156_7
g4	PhSBP14	Cc-miR156_3
g4	PhSBP14	Ma-miR156_18
g4	ZmSBP2	Ma-miR156_13
g4	EgSBP15	Si-miR156_3
g4	MaSBP42	ath-MIR157b
g4	EgSBP21	Cs-miR156_4
g4	PhSBP13	Si-miR156_9
g4	MaSBP42	ath-MIR157a
g4	MaSBP42	Br-miR156_5
g4	EgSBP15	ath-MIR156g
g4	PvSBP6	Cs-miR156_15
g4	BrSBP22	Sb-miR156_8
g4	PhSBP13	osa-mir156j
g4	EgSBP15	Ma-miR156_10
g4	MaSBP29	Ac-miR156_4
g4	MaSBP29	Ac-miR156_5
g4	SbSBP15	Pv-miR156_5
g4	CsSBP20	Ph-miR156_8
g4	CsSBP12	Cs-miR156_4
g4	EgSBP15	Va-miR156_2
g4	PhSBP14	Si-miR156_7
g4	MdSBP13	Ph-miR156_8
g4	MaSBP42	Br-miR156_12
g4	PvSBP6	ath-MIR156c
g4	MaSBP29	Cc-miR156_5
g4	PhSBP13	Ma-miR156_18
g4	SbSBP15	Cs-miR156_11
g4	PhSBP13	Md-miR156_4
g4	SbSBP15	Va-miR156_5
g4	BdSBP12	Cc-miR156_3
g4	PhSBP14	Si-miR156_9
g4	PhSBP14	Ma-miR156_13
g4	SbSBP15	Ma-miR156_8
g4	MdSBP13	Br-miR156_5
g4	MaSBP29	ath-MIR156d
g4	EgSBP15	ath-MIR156h
g4	PhSBP13	ath-MIR156b
g4	PhSBP13	Cc-miR156_3
g4	PhSBP13	Ma-miR156_13
g4	EgSBP15	Cc-miR156_3
g4	MaSBP42	Cs-miR156_21
g4	SbSBP15	Si-miR156_9
g4	SbSBP15	osa-mir156j
g4	PhSBP14	Pv-miR156_5
g4	MdSBP13	Cc-miR156_1
g4	PvSBP6	Cs-miR156_10
g4	MaSBP29	Ma-miR156_15
g4	EgSBP15	Pv-miR156_2
g4	PhSBP13	Si-miR156_7
g4	AtSPL14	Eg-miR156_3
g5	VaSBP5	Md-miR156_3
g5	PpSBP2	Si-miR156_1
g4	SlSBP10	Eg-miR156_3
g5	AcSBP5	Zm-miR156_4
g5	AcSBP6	Zm-miR156_3
g5	AcSBP5	Ac-miR156_1
g5	AcSBP5	Sb-miR156_1
g5	AcSBP6	Sb-miR156_1
g5	PvSBP8	Md-miR156_3
g5	CsSBP39	Br-miR156_5
g5	MdSBP25	ath-MIR156f
g5	CcSBP13	Ma-miR156_10
g5	VaSBP5	Bd-miR156_7
g5	CcSBP13	Cc-miR156_5
g5	CcSBP13	Cc-miR156_3
g5	AcSBP5	Va-miR156_2
g5	MaSBP15	Br-miR156_10
g5	PvSBP14	Cc-miR156_5
g5	CcSBP13	Pv-miR156_4
g5	PvSBP8	Pp-miR156_7
g5	CcSBP9	Si-miR156_3
g5	PmSBP5	Cs-miR156_24
g5	AcSBP6	Bd-miR156_7
g5	AcSBP5	Si-miR156_2
g5	AcSBP6	Pp-miR156_1
g5	AcSBP5	Ma-miR156_10
g5	VaSBP5	Pv-miR156_3
g5	PmSBP4	Cs-miR156_2
g5	AcSBP5	Bd-miR156_8
g5	CsSBP39	Ma-miR156_12
g5	CcSBP13	Md-miR156_3
g5	PpSBP2	Pp-miR156_7
g5	VaSBP5	Pm-miR156_5
g5	AcSBP5	Pv-miR156_2
g5	AcSBP5	Br-miR156_9
g5	AtSPL12	Cs-miR156_16
g5	MaSBP15	Br-miR156_9
g5	PmSBP5	Cs-miR156_2
g5	PpSBP1	Va-miR156_5
g5	AcSBP6	Ac-miR156_1
g5	AcSBP6	Ph-miR156_3
g5	MdSBP26	ath-MIR156f
g5	AcSBP6	Va-miR156_2
g5	SlSBP1	Pv-miR156_2
g5	CsSBP40	Br-miR156_10
g5	PvSBP14	Br-miR156_10
g5	VaSBP5	Va-miR156_5
g5	CcSBP9	Pm-miR156_5
g5	PmSBP5	Va-miR156_2
g5	AcSBP5	Zm-miR156_3
g5	CsSBP39	Br-miR156_9
g5	CsSBP39	Br-miR156_7
g5	AcSBP5	Br-miR156_10
g5	AcSBP6	Ma-miR156_10
g5	SlSBP1	Bd-miR156_9
g5	PmSBP4	Pp-miR156_7
g5	PmSBP5	Pp-miR156_7
g5	PpSBP1	Si-miR156_1
g5	AtSPL12	Cs-miR156_11
g5	AcSBP5	Ph-miR156_3
g5	AcSBP5	Ma-miR156_13
g5	CsSBP40	Br-miR156_9
g5	MdSBP26	Si-miR156_1
g5	CsSBP40	Br-miR156_5
g5	CcSBP13	Pp-miR156_1
g5	PmSBP4	Cs-miR156_24
g5	PvSBP8	Pm-miR156_5
g5	CcSBP13	Va-miR156_2
g5	AcSBP6	Pv-miR156_2
g5	CcSBP13	Ca-miR156_5
g5	VaSBP5	Md-miR156_10
g5	MdSBP28	Cs-miR156_4
g5	AcSBP6	Va-miR156_5
g5	CcSBP9	Pp-miR156_7
g5	AcSBP5	Bd-miR156_7
g5	MdSBP25	Si-miR156_1
g5	PpSBP1	Pp-miR156_7
g5	PvSBP14	Ma-miR156_12
g5	AcSBP6	Zm-miR156_4
g5	VaSBP5	Pp-miR156_7
g5	CcSBP9	Pv-miR156_3
g5	AtSPL1	Ma-miR156_12
g5	CsSBP39	Br-miR156_10
g5	MdSBP27	Cs-miR156_4
g5	VaSBP5	Ma-miR156_12
g5	PvSBP8	Pv-miR156_3
g5	CsSBP16	Cs-miR156_4
g5	PpSBP2	Va-miR156_5
g5	CcSBP13	Eg-miR156_3
g5	VaSBP5	Sb-miR156_1
g5	PvSBP14	Br-miR156_9
g5	CsSBP40	Br-miR156_7
g5	CcSBP9	Va-miR156_5
g5	CsSBP16	Si-miR156_1
g5	AtSPL12	Cs-miR156_13
g5	PmSBP5	Cs-miR156_25
g5	AcSBP6	Si-miR156_2
g5	AcSBP5	Va-miR156_5
g5	PmSBP4	Cs-miR156_25
g6	PvSBP21	Pv-miR156_4
g6	VaSBP21	Bd-miR156_7
g6	PvSBP16	Ma-miR156_18
g6	VaSBP21	Ma-miR156_8
g6	PvSBP16	Md-miR156_7
g6	VaSBP7	Ma-miR156_18
g6	PhSBP16	Si-miR156_9
g6	VaSBP21	Cc-miR156_4
g6	VaSBP7	Ma-miR156_6
g6	PvSBP21	Md-miR156_1
g6	MaSBP27	Ma-miR156_4
g6	PvSBP16	Ma-miR156_13
g6	SbSBP12	Va-miR156_5
g6	PmSBP10	Ac-miR156_1
g6	PvSBP21	Ma-miR156_4
g6	VaSBP7	Ma-miR156_4
g6	PmSBP10	Pv-miR156_4
g6	PvSBP16	Md-miR156_8
g6	VaSBP7	Si-miR156_7
g6	PvSBP16	Br-miR156_9
g6	SbSBP12	Si-miR156_9
g6	BdSBP17	Ma-miR156_4
g6	VaSBP21	Md-miR156_1
g6	PvSBP21	Br-miR156_12
g6	PvSBP21	Si-miR156_9
g6	PvSBP16	Br-miR156_10
g6	BdSBP17	Ca-miR156_4
g6	VaSBP7	Md-miR156_2
g7	MaSBP19	Ma-miR156_12
g7	MaSBP28	Pp-miR156_1
g7	EgSBP8	Cs-miR156_13
g7	SlSBP8	Sl-miR156_11
g7	SlSBP8	Sl-miR156_9
g7	MaSBP30	Ma-miR156_12
g7	EgSBP19	Cs-miR156_11
g7	SlSBP8	Sl-miR156_10
g7	MaSBP54	ath-MIR156b
g7	SlSBP8	Sl-miR156_14
g7	MaSBP54	Bd-miR156_7
g7	EgSBP19	Pm-miR156_5
g7	MaSBP28	Eg-miR156_5
g7	MaSBP14	Ma-miR156_18
g7	MaSBP54	Cs-miR156_13
g7	EgSBP19	ath-MIR156g
g7	AcSBP14	ath-MIR156b
g7	EgSBP8	Pv-miR156_5
g7	MaSBP28	Ma-miR156_15
g7	ZmSBP15	Ac-miR156_8
g7	MaSBP19	Ph-miR156_2
g7	EgSBP19	Pp-miR156_6
g7	EgSBP19	Ma-miR156_4
g7	MaSBP19	Sb-miR156_8
g7	MaSBP28	Si-miR156_7
g7	ZmSBP15	Zm-miR156_9
g7	MaSBP28	Bd-miR156_7
g7	EgSBP8	Si-miR156_6
g7	EgSBP19	Ma-miR156_14
g7	SbSBP9	Ma-miR156_15
g7	MaSBP19	Ma-miR156_18
g7	MaSBP19	ath-MIR156d
g7	MaSBP51	Ma-miR156_12
g7	SbSBP9	Sb-miR156_5
g7	MaSBP54	Cs-miR156_16
g7	EgSBP8	Va-miR156_5
g7	MaSBP28	Pv-miR156_2
g7	AcSBP14	Cs-miR156_11
g7	MaSBP54	Cs-miR156_11
g7	EgSBP19	Sl-miR156_4
g7	MaSBP19	Ma-miR156_15
g7	MaSBP37	Eg-miR156_3
g7	BdSBP7	Sl-miR156_4
g7	MaSBP54	Si-miR156_7
g7	EgSBP19	ath-MIR156b
g7	MaSBP19	Ma-miR156_11
g7	MaSBP28	Ph-miR156_3
g7	SiSBP2	Ma-miR156_13
g7	SlSBP8	Sl-miR156_7
g7	SiSBP3	Cs-miR156_11
g7	EgSBP8	Cs-miR156_11
g7	EgSBP8	Cs-miR156_16
g7	AcSBP14	ath-MIR156g
g7	EgSBP19	Eg-miR156_3
g7	MaSBP20	ath-MIR156d
g7	EgSBP19	Ma-miR156_12
g7	MaSBP28	Sb-miR156_8
g7	EgSBP8	Eg-miR156_3
g7	AcSBP14	Cs-miR156_16
g7	SlSBP8	Sl-miR156_12
g7	MaSBP28	Ma-miR156_16
g7	ZmSBP15	Sb-miR156_9
g7	MaSBP19	Md-miR156_10
g7	EgSBP19	Br-miR156_9
g7	EgSBP19	Br-miR156_11
g7	EgSBP19	Br-miR156_10
g7	MaSBP1	Ma-miR156_12
g7	EgSBP8	Ma-miR156_14
g7	EgSBP8	Ma-miR156_12
g7	EgSBP8	Ph-miR156_5
g7	MaSBP54	Si-miR156_2
g7	ZmSBP15	Ph-miR156_4
g7	MaSBP1	Ma-miR156_14
g7	MdSBP24	Cc-miR156_2
g7	MaSBP28	Eg-miR156_6
g7	MaSBP19	Bd-miR156_5
g7	ZmSBP15	Ac-miR156_6
g7	MaSBP54	Ma-miR156_15
g7	EgSBP8	Si-miR156_9
g7	EgSBP8	Cs-miR156_5
g7	MaSBP19	Si-miR156_7
g7	MaSBP28	Md-miR156_1
g7	MaSBP28	Si-miR156_2
g7	MaSBP14	Sl-miR156_4
g7	MaSBP19	Si-miR156_1
g7	ZmSBP15	Sb-miR156_5
g7	MaSBP37	Ph-miR156_5
g7	AcSBP14	Cs-miR156_13
g7	MaSBP19	Ma-miR156_13
g7	ZmSBP15	Zm-miR156_7
g7	MaSBP28	Va-miR156_2
g7	EgSBP19	Cs-miR156_20
g7	EgSBP19	Ma-miR156_13
g7	SlSBP6	Sl-miR156_6
g7	SlSBP8	Sl-miR156_13
g7	MaSBP28	osa-mir156h
g7	EgSBP19	Cs-miR156_16
g7	SlSBP8	Sl-miR156_8
g7	EgSBP19	Cs-miR156_13
g7	MaSBP37	Ac-miR156_7
g7	ZmSBP15	Si-miR156_4
g7	MaSBP28	Sb-miR156_1
g7	EgSBP8	Ma-miR156_18
g7	MaSBP28	ath-MIR156d
g7	EgSBP8	Ca-miR156_3
g7	ZmSBP15	Ph-miR156_1
g7	MaSBP28	Ma-miR156_6
g7	MaSBP28	Bd-miR156_4
g7	SbSBP9	Ph-miR156_1
g7	EgSBP19	osa-mir156d
g7	SiSBP2	osa-mir156d
g7	SbSBP9	osa-mir156d
g7	ZmSBP15	osa-mir156d
g7	EgSBP19	Ph-miR156_1
g7	ZmSBP15	Bd-miR156_4
g7	BdSBP8	Pp-miR156_9
g7	MaSBP10	Cc-miR156_1
g7	BdSBP8	Ma-miR156_13
g7	MaSBP10	Ma-miR156_14
g7	OsSPL4	Sb-miR156_5
g7	PhSBP2	Sb-miR156_5
g7	BdSBP8	Si-miR156_3
g7	BdSBP8	Ma-miR156_15
g7	BdSBP8	ath-MIR156g
g7	BdSBP8	Zm-miR156_9
g7	BdSBP8	Pm-miR156_5
g7	MaSBP10	Br-miR156_13
g7	BdSBP8	Pm-miR156_6
g7	BdSBP8	Pp-miR156_6
g7	BdSBP8	Br-miR156_11
g7	MaSBP10	Ma-miR156_12
g7	MaSBP10	Ma-miR156_15
g7	BdSBP8	Pv-miR156_3
g7	OsSPL4	Ma-miR156_15
g7	BdSBP8	Pm-miR156_7
g7	OsSPL4	osa-mir156d
g7	BdSBP8	osa-mir156d
g7	OsSPL4	Ph-miR156_1
g7	PhSBP2	osa-mir156d
g7	PhSBP2	Ph-miR156_1
g7	BdSBP8	Ph-miR156_1
g7	BdSBP8	Bd-miR156_4
g7	PhSBP2	Bd-miR156_4
g8	PvSBP2	Ph-miR156_7
g8	PmSBP15	Eg-miR156_3
g8	PhSBP12	Si-miR156_7
g8	MdSBP30	Eg-miR156_2
g8	AtSPL15	ath-MIR157b
g8	VaSBP10	Pp-miR156_7
g8	CsSBP44	ath-MIR157a
g8	MdSBP30	Va-miR156_3
g8	MdSBP30	Br-miR156_8
g8	MdSBP30	ath-MIR156c
g8	MaSBP52	Bd-miR156_5
g8	MaSBP52	Pp-miR156_7
g8	VaSBP6	ath-MIR156b
g8	MdSBP30	Pp-miR156_9
g8	VaSBP10	ath-MIR157a
g8	MaSBP41	Md-miR156_3
g8	MaSBP41	Cs-miR156_5
g8	VaSBP10	Va-miR156_6
g8	PvSBP2	Cs-miR156_21
g8	PvSBP2	Si-miR156_8
g8	SbSBP16	Pp-miR156_7
g8	ZmSBP1	Si-miR156_7
g8	PmSBP16	Ph-miR156_7
g8	ZmSBP24	osa-mir156j
g8	BdSBP10	Cc-miR156_3
g8	CsSBP37	Cs-miR156_21
g8	VaSBP6	Pp-miR156_2
g8	PvSBP15	Eg-miR156_3
g8	VaSBP6	Pv-miR156_2
g8	BrSBP10	ath-MIR157b
g8	VaSBP6	Ac-miR156_1
g8	MaSBP18	Va-miR156_2
g8	PhSBP12	Pp-miR156_7
g8	MdSBP30	Va-miR156_5
g8	MdSBP30	Pm-miR156_6
g8	MaSBP52	Bd-miR156_7
g8	VaSBP6	Cs-miR156_16
g8	MdSBP30	Pm-miR156_7
g8	BrSBP10	Br-miR156_5
g8	CsSBP37	Cs-miR156_5
g8	MaSBP41	Pm-miR156_5
g8	AtSPL15	Va-miR156_6
g8	MaSBP41	Cs-miR156_21
g8	PvSBP15	Ca-miR156_3
g8	MaSBP52	Br-miR156_16
g8	VaSBP6	ath-MIR156c
g8	PvSBP15	ath-MIR156c
g8	MdSBP30	Md-miR156_7
g8	MaSBP18	Br-miR156_7
g8	ZmSBP5	Bd-miR156_8
g8	MaSBP41	Pp-miR156_6
g8	VaSBP6	Va-miR156_2
g8	PvSBP15	Md-miR156_7
g8	AtSPL15	Pp-miR156_7
g8	VaSBP10	Cs-miR156_5
g8	AtSPL15	Ac-miR156_2
g8	BdSBP10	Pp-miR156_7
g8	PvSBP15	Cs-miR156_13
g8	CaSBP4	Si-miR156_9
g8	MaSBP41	ath-MIR157b
g8	VaSBP10	ath-MIR157b
g8	VaSBP6	Ma-miR156_10
g8	EgSBP9	Ma-miR156_3
g8	PvSBP15	Md-miR156_8
g8	VaSBP6	osa-mir156i
g8	PvSBP15	Pv-miR156_3
g8	CsSBP37	Br-miR156_12
g8	PvSBP15	Pp-miR156_2
g8	MaSBP35	Cs-miR156_11
g8	CsSBP6	Cs-miR156_5
g8	VaSBP6	Eg-miR156_3
g8	VaSBP6	Cs-miR156_13
g8	VaSBP10	Si-miR156_8
g8	MdSBP30	Si-miR156_7
g8	PvSBP15	Cs-miR156_11
g8	SbSBP2	Pp-miR156_7
g8	VaSBP6	Md-miR156_1
g8	MaSBP35	Ma-miR156_11
g8	SlSBP15	Ma-miR156_4
g8	SiSBP4	Si-miR156_7
g8	VaSBP6	Sb-miR156_2
g8	MaSBP41	Br-miR156_12
g8	BdSBP10	Pv-miR156_4
g8	CsSBP41	Cs-miR156_5
g8	BrSBP10	Cs-miR156_5
g8	BrSBP10	ath-MIR157a
g8	PhSBP12	Pv-miR156_4
g8	VaSBP10	Ph-miR156_7
g8	BrSBP10	Eg-miR156_3
g8	CsSBP44	Pp-miR156_7
g8	VaSBP6	Pp-miR156_1
g8	PvSBP15	Sl-miR156_4
g8	CsSBP44	Va-miR156_6
g8	BdSBP10	Si-miR156_7
g8	CcSBP6	Si-miR156_8
g8	PvSBP15	Pv-miR156_2
g8	VaSBP6	Md-miR156_4
g8	VaSBP6	Pp-miR156_7
g8	ZmSBP24	Pp-miR156_7
g8	MaSBP41	ath-MIR157a
g8	PmSBP16	Si-miR156_8
g8	MaSBP18	Bd-miR156_7
g8	VaSBP6	Cs-miR156_12
g8	MaSBP18	Sl-miR156_5
g8	PvSBP15	ath-MIR156b
g8	VaSBP6	Md-miR156_6
g8	AtSPL15	Pv-miR156_5
g8	PvSBP15	Va-miR156_6
g8	EgSBP9	Ma-miR156_10
g8	MdSBP30	Ph-miR156_7
g8	PhSBP4	Pp-miR156_7
g8	AtSPL15	Cs-miR156_21
g8	MdSBP30	Cs-miR156_13
g8	MaSBP18	Ac-miR156_6
g8	MaSBP39	Bd-miR156_7
g8	MdSBP30	ath-MIR156b
g8	MdSBP30	Pv-miR156_5
g8	VaSBP10	Eg-miR156_3
g8	EgSBP17	Pp-miR156_7
g8	MdSBP30	Cs-miR156_12
g8	PhSBP12	Si-miR156_3
g8	CsSBP6	Pp-miR156_7
g8	EgSBP9	Sl-miR156_4
g8	EgSBP9	Pp-miR156_7
g8	CsSBP6	ath-MIR157a
g8	MaSBP18	Eg-miR156_5
g8	CsSBP44	Cs-miR156_5
g8	PvSBP2	Cs-miR156_5
g8	EgSBP20	Pp-miR156_7
g8	CsSBP44	Br-miR156_5
g8	PvSBP15	Pp-miR156_7
g8	CsSBP6	Cs-miR156_21
g8	BrSBP8	Br-miR156_5
g8	PvSBP15	Cs-miR156_12
g8	BrSBP11	Cs-miR156_5
g8	MaSBP41	Md-miR156_1
g8	CsSBP37	ath-MIR157a
g8	CsSBP37	Pp-miR156_7
g8	VaSBP6	Sl-miR156_4
g8	ZmSBP1	Pp-miR156_7
g8	PvSBP15	Ma-miR156_4
g8	CaSBP4	Md-miR156_4
g8	CsSBP44	ath-MIR157b
g8	BrSBP11	Ca-miR156_3
g8	ZmSBP24	Si-miR156_7
g8	MdSBP30	Ca-miR156_3
g8	CsSBP6	Va-miR156_6
g8	MdSBP30	Sl-miR156_4
g8	BrSBP10	Cs-miR156_21
g8	VaSBP10	Cs-miR156_21
g8	MdSBP30	Pp-miR156_7
g8	SlSBP15	Ma-miR156_10
g8	CsSBP37	Va-miR156_6
g8	BrSBP20	Ca-miR156_3
g8	MdSBP30	Pm-miR156_1
g8	MaSBP18	Pv-miR156_2
g8	SbSBP16	Si-miR156_7
g8	MdSBP30	Eg-miR156_3
g8	MdSBP30	Pv-miR156_2
g8	AtSPL15	ath-MIR157a
g8	SlSBP15	Si-miR156_9
g8	BrSBP20	Br-miR156_5
g8	ZmSBP1	Cc-miR156_3
g8	VaSBP6	Pv-miR156_3
g8	MdSBP30	Va-miR156_6
g8	MdSBP30	Md-miR156_4
g8	VaSBP6	Cc-miR156_3
g8	PvSBP15	Ma-miR156_10
g8	CsSBP37	ath-MIR157b
g8	VaSBP6	Pm-miR156_1
g8	MdSBP30	Pp-miR156_2
g8	CaSBP4	Ph-miR156_8
g8	MdSBP30	Pv-miR156_3
g8	CcSBP6	Ph-miR156_7
g8	MdSBP30	Va-miR156_2
g8	AtSPL15	Br-miR156_5
g8	CsSBP37	Cs-miR156_4
g8	VaSBP6	Cs-miR156_11
g8	CaSBP4	Pv-miR156_4
g8	CsSBP44	Cs-miR156_21
g8	AtSPL15	Cs-miR156_5
g8	MaSBP18	Ma-miR156_10
g8	CsSBP6	ath-MIR157b
g8	PvSBP15	Md-miR156_6
g8	CsSBP6	Br-miR156_5
g8	SlSBP15	Md-miR156_1
g8	SiSBP11	Pp-miR156_7
g8	CaSBP4	Ca-miR156_4
g8	VaSBP6	Ma-miR156_4
g8	MaSBP18	Ma-miR156_6
g8	EgSBP17	Ma-miR156_13
g8	MdSBP30	Ph-miR156_1
g8	CsSBP41	Ph-miR156_1
g8	CsSBP38	Ma-miR156_18
g8	EgSBP17	Ma-miR156_18
g8	PvSBP15	Ma-miR156_18
g8	BdSBP10	Ma-miR156_18
g8	VaSBP6	Ma-miR156_16
g8	SbSBP16	Ma-miR156_18
g8	MaSBP18	Ma-miR156_18
g8	MdSBP30	Ma-miR156_18
g8	CcSBP6	Ma-miR156_18
g8	BrSBP11	Ma-miR156_18
g8	MaSBP45	Ac-miR156_9
g8	CsSBP44	Ma-miR156_18
g8	EgSBP9	Ma-miR156_18
g8	AtSPL15	Ma-miR156_18
g8	CsSBP6	Ma-miR156_18
g8	BrSBP10	Ma-miR156_18
g8	VaSBP6	Ma-miR156_18
g8	CsSBP41	Ma-miR156_18
g8	VaSBP10	Ma-miR156_18
g8	SiSBP11	Ma-miR156_18
g8	MaSBP45	Ma-miR156_7
g8	MaSBP52	Ma-miR156_16
g8	CsSBP37	Ma-miR156_18
g8	PhSBP12	Ma-miR156_18
g8	MaSBP50	Si-miR156_1
g8	MaSBP13	Ma-miR156_10
g8	MaSBP50	Si-miR156_7
g8	MaSBP50	Si-miR156_9
g8	MaSBP50	Pv-miR156_5
g8	MaSBP50	Ph-miR156_2
g8	MaSBP50	Md-miR156_7
g8	MaSBP50	Pp-miR156_7
g8	MaSBP50	Cs-miR156_1
g8	MaSBP50	Sb-miR156_8
g8	MaSBP50	Va-miR156_6
g8	MaSBP50	Zm-miR156_10
g8	MaSBP13	Si-miR156_3
g8	MaSBP50	Va-miR156_5
g8	MaSBP50	Ma-miR156_13
g8	AtSPL9	ath-MIR156j
g8	MaSBP49	Ma-miR156_16
g8	MaSBP13	Ma-miR156_7
g8	MaSBP17	Ma-miR156_8
g8	AcSBP16	Ac-miR156_9
g8	MaSBP50	ath-MIR156j
g8	MaSBP13	Ma-miR156_16
g8	MaSBP50	Ma-miR156_18
g8	MaSBP50	Ma-miR156_16
g9	MdSBP5	Mt-miR156_6
g9	SlSBP9	Sl-miR156_11
g9	MaSBP53	Va-miR156_2
g9	CsSBP28	Cc-miR156_2
g9	SlSBP9	Sl-miR156_8
g9	SlSBP9	Sl-miR156_12
g9	MaSBP53	Ac-miR156_8
g9	CcSBP11	Br-miR156_12
g9	CcSBP11	Pp-miR156_2
g9	MaSBP53	Bd-miR156_7
g9	CcSBP11	Ma-miR156_9
g9	MaSBP53	Br-miR156_9
g9	MaSBP53	Br-miR156_10
g9	MaSBP53	Eg-miR156_3
g9	SbSBP3	Cc-miR156_2
g9	MaSBP21	Ma-miR156_9
g9	AtSPL13	Cc-miR156_2
g9	CcSBP11	Cc-miR156_3
g9	MaSBP53	Sl-miR156_4
g9	MaSBP53	Pv-miR156_2
g9	MaSBP53	Br-miR156_5
g9	MaSBP53	Eg-miR156_6
g9	SlSBP9	Sl-miR156_10
g9	MaSBP53	Cs-miR156_13
g9	SlSBP9	Sl-miR156_14
g9	BrSBP6	Cs-miR156_6
g9	SlSBP9	Sl-miR156_7
g9	CcSBP11	Cs-miR156_13
g9	SlSBP9	Sl-miR156_9
g9	MaSBP36	Zm-miR156_5
g9	MaSBP4	Sl-miR156_5
g9	MaSBP53	Cs-miR156_11
g9	MaSBP53	Eg-miR156_5
g9	MaSBP4	Ma-miR156_6
g9	MaSBP53	Ma-miR156_10
g9	MaSBP53	Ma-miR156_6
g9	MaSBP53	Cc-miR156_5
g9	SlSBP9	Sl-miR156_13
g9	BrSBP6	Va-miR156_2
g9	MaSBP53	Eg-miR156_2
g9	MaSBP53	ath-MIR156b
g9	BrSBP6	Br-miR156_8
g9	CcSBP11	Pv-miR156_4
g9	CsSBP9	Cc-miR156_2
g9	CcSBP11	Pm-miR156_1
g9	MaSBP53	Pv-miR156_3
g9	VaSBP9	Pv-miR156_6
g9	PmSBP2	Pv-miR156_6
g9	MaSBP53	Pv-miR156_6
g9	PmSBP13	Pv-miR156_6
g9	MdSBP5	Pv-miR156_6
g9	AcSBP12	Pv-miR156_6
g9	PpSBP10	Pv-miR156_6
g9	MaSBP46	Pv-miR156_6
g9	ZmSBP29	Pv-miR156_6
g9	PmSBP9	Pv-miR156_6
g9	SbSBP7	Pv-miR156_6
g9	PvSBP1	Pv-miR156_6
g9	BdSBP13	Pv-miR156_6
g9	AcSBP8	Pv-miR156_6
g9	BdSBP6	Pv-miR156_6
g9	MdSBP32	Pv-miR156_6
g9	CcSBP11	Pv-miR156_6
g9	PhSBP10	Pv-miR156_6
g9	PhSBP15	Pv-miR156_6
g9	MtSBP14	Pv-miR156_6
g9	PpSBP4	Pv-miR156_6
g9	OsSPL2	Pv-miR156_6
ds	VaSBP14	Br-miR156_9
ds	PvSBP7	Pm-miR156_1
ds	PpSBP14	Sl-miR156_5
ds	VaSBP14	Pm-miR156_1
ds	CsSBP43	Va-miR156_2
ds	CsSBP3	Zm-miR156_11
ds	CsSBP43	Ca-miR156_3
ds	VaSBP14	Si-miR156_8
ds	VaSBP14	Ma-miR156_15
ds	PpSBP6	Md-miR156_7
ds	PvSBP7	Si-miR156_8
ds	PpSBP6	Va-miR156_6
ds	VaSBP14	Br-miR156_10
ds	BrSBP21	Sl-miR156_4
ds	PmSBP14	Bd-miR156_8
ds	PpSBP14	Ma-miR156_7
ds	CsSBP3	Cs-miR156_4
ds	PpSBP6	Md-miR156_8
ds	VaSBP14	Pp-miR156_2
ds	CsSBP18	Va-miR156_2
ds	VaSBP14	Sb-miR156_9
ds	VaSBP14	Ph-miR156_7
ds	MdSBP23	Br-miR156_5
ds	PvSBP7	Ph-miR156_7
ds	CsSBP18	Zm-miR156_11
ds	CsSBP43	Sl-miR156_4
ds	PvSBP7	Pp-miR156_2
ds	PvSBP7	Si-miR156_3
ds	PpSBP6	Cs-miR156_21
ds	PvSBP7	Sb-miR156_2
ds	PmSBP14	Sl-miR156_5
ds	CsSBP43	Bd-miR156_7
ds	PmSBP14	Zm-miR156_11
ds	PmSBP14	Si-miR156_3
ds	PmSBP14	Sb-miR156_2
ds	PmSBP14	Ma-miR156_7
ds	PpSBP6	Cs-miR156_5
ms	SiSBP10	Bd-miR156_1
ms	SiSBP10	ath-MIR156g
ms	BdSBP4	Br-miR156_10
ms	BdSBP4	Pv-miR156_5
ms	BdSBP4	Ma-miR156_10
ms	PhSBP11	Bd-miR156_8
ms	PhSBP11	Cc-miR156_5
ms	PhSBP11	Si-miR156_2
ms	BdSBP4	Va-miR156_1
ms	SiSBP10	Si-miR156_6
ms	SiSBP10	Si-miR156_5
ms	SiSBP10	Bd-miR156_5
ms	PhSBP11	Ma-miR156_6
ms	SiSBP10	Sb-miR156_3
ms	BdSBP4	Va-miR156_5
ms	SiSBP10	Cs-miR156_11
ms	SiSBP10	Zm-miR156_3
ms	SbSBP6	Va-miR156_2
ms	PhSBP11	Md-miR156_10
ms	SbSBP6	Cs-miR156_11
ms	SiSBP10	Va-miR156_2
ms	SbSBP6	Ma-miR156_6
ms	SiSBP10	Bd-miR156_2
ms	PhSBP11	Va-miR156_2
ms	SiSBP10	Ma-miR156_14
ms	SbSBP6	osa-mir156j
ms	SiSBP10	Ma-miR156_6
ms	SbSBP6	Ma-miR156_4
ms	BdSBP4	Cs-miR156_11
ms	BdSBP4	Va-miR156_2
ms	PhSBP11	Sb-miR156_3
ms	SbSBP6	Zm-miR156_3
ms	PhSBP11	Ma-miR156_9
ms	SiSBP10	Ph-miR156_6
ms	BdSBP4	Eg-miR156_5
ms	SiSBP10	Pv-miR156_2
ms	SbSBP6	Pv-miR156_5
ms	SbSBP6	Bd-miR156_7
ms	PhSBP11	Pv-miR156_5
ms	SiSBP10	Eg-miR156_3
ms	SiSBP10	Pv-miR156_5
ms	SiSBP10	Md-miR156_3
ms	SiSBP10	Ac-miR156_1
ms	PhSBP11	Eg-miR156_3
ms	SbSBP6	Zm-miR156_4
ms	SbSBP6	Br-miR156_10
ms	SiSBP10	Si-miR156_3
ms	PhSBP11	Bd-miR156_7
ms	SiSBP10	Br-miR156_9
ms	PhSBP11	Si-miR156_5
ms	SiSBP10	Si-miR156_2
ms	SiSBP10	Ma-miR156_4
ms	SiSBP10	Sb-miR156_1
ms	SbSBP6	Ma-miR156_9
ms	SiSBP10	Bd-miR156_3
ms	SiSBP10	Zm-miR156_4
ms	SbSBP6	Md-miR156_3
ms	SiSBP10	Ma-miR156_10
ms	SbSBP6	Eg-miR156_3
ms	SiSBP10	Ma-miR156_9
ms	SiSBP10	Br-miR156_10
ms	PhSBP11	Ac-miR156_1
ms	SbSBP6	Ma-miR156_10
ms	SbSBP6	Va-miR156_5
ms	PhSBP11	Va-miR156_5
ms	PhSBP11	Md-miR156_1
ms	PhSBP11	Eg-miR156_2
ms	BdSBP4	Bd-miR156_8
ms	SiSBP10	Bd-miR156_7
ms	BdSBP4	Cc-miR156_4
ms	SiSBP10	Va-miR156_5
ms	BdSBP4	Bd-miR156_7
ms	SiSBP10	Sb-miR156_4
ms	SbSBP6	Pv-miR156_2
ms	PhSBP11	Sb-miR156_4
ms	SbSBP6	Br-miR156_9
ms	SiSBP10	Sb-miR156_2
ms	PhSBP11	Ma-miR156_10
ms	PhSBP11	Ph-miR156_3
ms	PhSBP11	Sl-miR156_4
ms	SbSBP6	Si-miR156_7
ms	BdSBP4	Br-miR156_9
ms	PhSBP11	Sb-miR156_1
ms	SiSBP10	Bd-miR156_8
ms	BdSBP4	Ma-miR156_6
ms	BdSBP4	Pv-miR156_2
ms	PhSBP11	Pv-miR156_2

## Sheet: Table S10
Table S10. The co-location relationships between SBP and miR156.
SBP group	SBP id	miR156 id
g1	BdSBP9	Bd-miR156_4
g1	AcSBP13	Ac-miR156_8
g1	SbSBP10	Sb-miR156_5
g1	SbSBP18	Sb-miR156_9
g1	PhSBP3	Ph-miR156_1
g1	PhSBP9	Ph-miR156_4
g1	MaSBP38	Ma-miR156_13
g1	MaSBP11	Ma-miR156_5
g1	SiSBP8	Si-miR156_4
g1	ZmSBP21	Zm-miR156_7
g1	ZmSBP22	Zm-miR156_7
g1	ZmSBP23	Zm-miR156_9
g1	OsSPL5	osa-mir156d
g7	BdSBP8	Bd-miR156_4
g7	PhSBP2	Ph-miR156_1
g7	MaSBP10	Ma-miR156_6
g7	OsSPL4	osa-mir156d
g8	AcSBP16	Ac-miR156_9
g8	MaSBP49	Ma-miR156_16
g8	MaSBP50	Ma-miR156_18
g8	MaSBP13	Ma-miR156_7
g8	MaSBP17	Ma-miR156_8
g9	PvSBP1	Pv-miR156_6

[truncated: 3 more sheets: Table S11, Table S12, Table S13]
